# Supplementary material for: Hookworm Secreted Extracellular Vesicles Interact With Host Cells and Prevent Inducible Colitis in Mice
Source: Front Immunol. 2018 Apr 30;9:850. doi: 10.3389/fimmu.2018.00850 (PMC5936971; doi:10.3389/fimmu.2018.00850)
Supplement: Table S1 — Proteomic analysis of extracellular vesicles (EVs) secreted by Nippostrongylus brasiliensis. Details of the identification of the proteins present in the EVs secreted by N. brasiliensis using X!Tandem, Tide, MS-GF+ and OMSSA. All proteins are shown, including contaminants. [file table_1.xlsx]

## Sheet: Sheet1
Main Accession	Description	MW [kDa]	Spectrum Counting	Validated unique peptides	Signal Peptide	Transmembrane domain
NBR_0001356401	SCP	41.2028	9.59704	7	No	No
NBR_0000897601	hypothetical protein ANCCEY_05572	9.83563	29.3016	3	No	No
NBR_0002268501	SCP	23.4721	38.6847	2	No	No
NBR_0001760401	hypothetical protein Y032_0183g962	41.9289	4.68427	0	No	No
NBR_0002134401	peptidase family M13	69.3026	9.49776	7	No	No
NBR_0002218301	venom allergen ancylostoma secreted -like 7 isoform 1	21.8238	123.162	9	Yes	No
NBR_0001589601	ferritin	19.5617	20.2526	7	No	No
NBR_0000710401	unnamed protein product	15.6773	30.1571	5	Yes	No
NBR_0001939601	Glutamate dehydrogenase mitochondrial	93.0033	12.376	20	No	No
KRHB4_HUMAN		64.8546	40.6274	19
NBR_0001528901	fructose-bisphosphate aldolase class-I	33.6394	25.7073	8	No	No
KRHB5_HUMAN		55.7665	18.6193	8
ALDOA_RABIT		38.8331	30.1303	14
NBR_0000494801	heat shock HSP70	8.48328	17.6561	2	No	No
NBR_0000794801	venom allergen ancylostoma secreted -like 18	16.0388	39.0356	3	No	No
NBR_0000022801	Peroxiredoxin-1	22.0474	13.9815	2	Yes	No
NBR_0000420701	Structural maintenance of chromosomes 5	34.5656	0	2	No	No
K1C9_HUMAN		62.0919	661.691	95
K2M3_SHEEP		55.2205	11.8513	8
NBR_0001206001	Proteasome subunit alpha type-4	21.4401	7.3254	2	Yes	No
NBR_0001151501	SLC ( ute Carrier) homolog	63.4859	24.3317	3	No	Yes
KRHB1_HUMAN		54.9358	21.6073	30
NBR_0001085201	SCP	35.9819	77.5113	23	No	No
NBR_0001341001	glycosyl hydrolase family 38	92.8869	8.51894	10	Yes	No
HBB_HUMAN		15.8572	56.5963	3
REF_HEVBR		14.7127	79.8363	2
KCRM_HUMAN		43.0739	36.662	12
BGAL_ECOLI		116.409	20.5203	25
ALBU_BOVIN		69.2484	281.593	37
NBR_0001647601	saposin family	11.2399	57.3823	3	Yes	No
NBR_0001176401	enolase	47.0782	34.0571	14	Yes	No
K1C15_SHEEP		48.7401	488.8	13
NBR_0001799401	Chaperonin Cpn60 TCP-1 domain containing	50.6515	15.8826	14	Yes	No
NBR_0001664401	SCP extracellular domain containing	35.8687	51.2581	5	No	No
MYG_HORSE		17.072	17.8854	3
NBR_0001988801	translation elongation factor EF- subunit alpha	50.6014	6.37581	8	Yes	No
NBR_0000844701	globin	17.3518	2.9809	2	Yes	No
NBR_0001151101	globin	19.433	35.2119	3	No	No
NBR_0000436001	core histone H2A H2B H3 H4	13.4324	18.0732	2	No	No
CAS2_BOVIN		26.0023	6.20349	6
NBR_0001147501	cytosol aminopeptidase catalytic domain	54.0886	11.2323	11	No	No
HBA_HUMAN		15.1169	39.0688	3
NBR_0000796101	kinesin motor domain	113.408	24.236	8	No	No
K1C10_HUMAN		59.4829	2094.33	89
K1H6_HUMAN		52.214	8.45325	4
NBR_0002226701	SCP extracellular domain containing	31.8397	25.834	7	No	No
NBR_0000410801	SCP	16.5018	62.5989	2	No	No
NBR_0001253401	hypothetical protein NECAME_12246	21.7891	101.263	3	Yes	No
NBR_0000014101	(C.elegans orthologues: vit-3, vit-2, vit-5, vit-1, vit-4)	161.952	8.97693	53	Yes	No
LYSC_HUMAN		16.5263	9.30524	4
TRFL_HUMAN		78.1319	3.87937	7
ALBU_HUMAN		69.3215	39.6346	22
NBR_0002091701	Malate cytoplasmic	31.5981	13.6354	3	No	No
NBR_0001175001	hypothetical protein Y032_0014g2377	21.979	30.4685	2	No	No
TRFE_HUMAN		76.9996	5.22506	10
K2C1_HUMAN		65.8469	2201.98	130
NBR_0001152901	ancylostoma secreted 2	43.1243	10.2533	4	Yes	Yes
NBR_0002029301	myosin head	117.148	9.54478	23	Yes	No
NBR_0001360101	Glu Leu Phe Val dimerization domain	23.2548	36.0046	8	No	No
TRY1_BOVIN		25.4084	106.731	9
NBR_0001356601	SCP	44.0381	61.631	11	No	No
NBR_0000998401	Transthyretin-like family	15.4432	218.576	11	No	Yes
NBR_0000103901	histone H3-like	26.921	135.929	14	Yes	No
NBR_0000794601	SCP extracellular domain containing	48.7221	34.5574	21	No	No
K1H1_HUMAN		47.202	35.4046	3
NBR_0001459801	nucleoside diphosphate kinase	10.4905	43.9524	2	No	No
NBR_0001968501	ancylostoma secreted 2	25.4242	19.3288	3	No	No
RS27A_HUMAN		17.9535	61.7964	11
K1H4_HUMAN		44.6607	18.4404	9
NBR_0001658001	core histone H2A H2B H3 H4	13.6534	201.538	3	Yes	No
NBR_0000922701	hypothetical protein HCOI_00277500	23.6046	214.227	5	No	No
NBR_0001146401	actin	41.8398	78.3982	2	No	No
NBR_0000355101	nucleoside diphosphate kinase	9.39149	56.0479	7	No	No
CAS1_BOVIN		24.5134	32.0273	5
NBR_0000671101	14-3-3-like protein 2	16.9954	25.6744	8	No	No
NBR_0000660501	proteasome subunit alpha type-7	28.3425	5.44338	5	Yes	No
K22E_HUMAN		65.8254	631.366	105
NBR_0001356301	SCP	26.1088	20.6953	4	No	No
NBR_0002066301	SCP	34.5616	23.2132	2	No	No
TRYP_PIG		24.3938	61195.2	121
NBR_0000999901	Zinc finger domain containing	15.6441	74.8465	2	No	No
K1HB_HUMAN		46.1845	53.3513	6
NBR_0000366001	venom allergen ancylostoma secreted -like 16	18.9273	39.3479	2	No	No
NBR_0001968601	ancylostoma secreted 2	22.8467	152.143	19	Yes	No
NBR_0001843001	---NA---	8.71027	30.6039	2	Yes	No
NBR_0000609401	SCP	20.4276	44.6652	2	No	No
NBR_0000794701	SCP	25.8486	59.4008	9	No	No
NBR_0002036801	Apyrase domain containing	47.959	66.8913	28	No	No
NBR_0001063801	ancylostoma-secreted 1 precursor	34.4605	3.94042	2	Yes	No
NBR_0001699001	SCP	18.4079	413.286	11	No	No
NBR_0000604101	actin	44.6703	45.219	8	Yes	No
NBR_0001256401	apyrase-1 isoform 4	35.7911	11.769	6	Yes	No
NBR_0001501301	Tropomyosin	5.28676	459.059	2	No	No
NBR_0001152201	Proteasome subunit alpha type-5	27.2351	16.6594	2	No	No
NBR_0000010301	SCP extracellular domain containing	41.597	149.412	14	No	No
NBR_0000061501	venom allergen ancylostoma secreted -like 8 isoform 1	49.891	9.41176	2	No	No
NBR_0000574301	---NA---	15.663	35.2941	2	Yes	No
NBR_0000584601	eukaryotic aspartyl protease	118.3	8.23529	4	Yes	No
NBR_0000797901	stearoyl- 9-desaturase	78.644	5.88235	2	No	Yes
NBR_0000803101	SCP	28.261	17.6471	2	Yes	No
NBR_0000992501	serine carboxypeptidase S28	60.15	21.7647	5	Yes	Yes
NBR_0001199101	tetraspanin family	25.805	31.7647	3	No	Yes
NBR_0001231601	peptidase family M13	83.59	51.7647	12	No	No
NBR_0001337201	shTK domain	115.246	5.88235	3	Yes	No
NBR_0001356501	SCP	31.563	216.471	12	No	No
NBR_0001373101	SCP extracellular domain containing	53.383	31.1765	6	No	No
NBR_0001503701	AF132291_1ancylostoma-secreted 1 precursor	47.862	35.2941	6	No	No
NBR_0001591801	peptidase family M13	45.231	55.8824	5	No	No
NBR_0001752801	SCP	16.378	33.5294	2	Yes	No
NBR_0001760501	hypothetical protein Y032_0151g2844	41.908	11.7647	2	No	No
NBR_0002168301	Apyrase	51.873	295.263	22	No	No
KRHB2_HUMAN		56.646	21.0526	4
KRHB6_HUMAN		53.466	88.4211	13
			Spectrum Counting	Validated unique peptides
			Replicate 1	Replicate 1
			578.886	2
			126.152	2
			99.6098	2
			106.995	5
			64.4108	2
			67.0089	31
			34.0998	2
			34.1572	4
			39.8931	5
			35.4259	3
			39.3157	4
			31.4768	2
			26.2107	5
			26.9627	2
			24.6346	4
			19.0204	5
			8.30982	0
