# Supplementary material for: Hookworm Secreted Extracellular Vesicles Interact With Host Cells and Prevent Inducible Colitis in Mice
Source: Front Immunol. 2018 Apr 30;9:850. doi: 10.3389/fimmu.2018.00850 (PMC5936971; doi:10.3389/fimmu.2018.00850)
Supplement: Table S2 — Structural (all-vs-all blast) and functional (Blast2GO) comparison of Nippostrongylus brasiliensis- and Trichuris muris-EV proteomes. [file table_2.xlsx]

## Sheet: Sheet1
Supplementary Table S2.
N. brasiliensis dataset (n = 81)	GO annotation	Structural homology	Functional homology (GO_similarity)	.	Blast_Query	Blast_DB_Subject	%_identity	Alignment_length	Mismatches	Gap_opening	Query_Start	Query_End	Subject_Start	Subject_End	E-value	Bit_score	.	T. muris dataset (n = 364)	GO annotation
NBR_0000355101	nucleoside diphosphate kinase	1	1	.	NBR_0000355101	TMUE_s0006004800	66.279	86	28	1	1	86	83	167	4.6e-39	122	.	TMUE_s0053003800	Trypsin domain containing
NBR_0000803101	SCP	1	na	.	NBR_0000803101	TMUE_s0085005000	27.473	182	94	9	93	243	108	282	3.07e-08	48.1	.	TMUE_s0033001500	SCP-like protein
NBR_0000103901	histone H3-like	0	1	.	#N/A	#N/A	#N/A	#N/A	#N/A	#N/A	#N/A	#N/A	#N/A	#N/A	#N/A	#N/A	.	TMUE_s0083002300	Poly-cysteine and histidine-tailed
NBR_0000014101	(C.elegans orthologues: vit-3, vit-2, vit-5, vit-1, vit-4)	1	na	.	NBR_0000014101	TMUE_s0245000500	24.541	1035	693	26	24	984	57	1077	1.94e-86	307	.	TMUE_s0030008500	SCP-like protein
NBR_0001152901	ancylostoma secreted 2	1	na	.	NBR_0001152901	TMUE_s0085003200	27.094	203	91	7	201	369	141	320	5.16e-11	57.8	.	TMUE_s0033006400	SCP-like protein
NBR_0000992501	serine carboxypeptidase S28	0	1	.	#N/A	#N/A	#N/A	#N/A	#N/A	#N/A	#N/A	#N/A	#N/A	#N/A	#N/A	#N/A	.	TMUE_s0162000100	TB2/DP1 HVA22 family
NBR_0000660501	proteasome subunit alpha type-7	1	1	.	NBR_0000660501	TMUE_s0004003700	48.77	244	92	2	1	244	1	211	9.5e-80	234	.	TMUE_s0094001000	Glyceraldehyde-3-phosphate dehydrogenase 1
NBR_0000998401	Transthyretin-like family	1	1	.	NBR_0000998401	TMUE_s0095005600	40	115	69	0	26	140	2	116	3.38e-24	85.5	.	TMUE_s0164001100	Gamma-aminobutyric acid receptor subunit
NBR_0000010301	SCP extracellular domain containing	1	na	.	NBR_0000010301	TMUE_s0033001500	24.088	137	89	5	62	196	55	178	0.004	33.1	.	TMUE_s0147001700	---NA---
NBR_0000794601	SCP extracellular domain containing	1	na	.	NBR_0000794601	TMUE_s0085005000	22.101	276	160	10	213	453	45	300	2.47e-06	43.5	.	TMUE_s0165000300	porin precursor
NBR_0001147501	cytosol aminopeptidase catalytic domain	1	na	.	NBR_0001147501	TMUE_s0099000600	36.404	228	121	9	247	469	244	452	4.25e-29	114	.	TMUE_s0030007700	Deoxyribonuclease (DNase) II
NBR_0000584601	eukaryotic aspartyl protease	1	na	.	NBR_0000584601	TMUE_s0027006600	25.417	240	139	10	75	275	52	290	4.4e-10	57.4	.	TMUE_s0007008400	gamma interferon inducible lysosomal thiol reductase
NBR_0000604101	actin	0	1	.	NBR_0000604101	TMUE_s0083004500	83.333	12	2	0	188	199	387	398	0.5	26.9	.	TMUE_s0175000100	hypothetical protein M513_12534, partial
NBR_0001146401	actin	0	1	.	NBR_0001146401	TMUE_s0083004500	83.333	12	2	0	163	174	387	398	0.44	26.9	.	TMUE_s0037003800	NADP-dependent malic
NBR_0001085201	SCP	0	1	.	NBR_0001085201	TMUE_s0208001600	24.277	173	114	6	55	224	18	176	0.11	28.5	.	TMUE_s0250000100	hypothetical protein M513_10701
NBR_0000574301	---NA---	0	0	.	#N/A	#N/A	#N/A	#N/A	#N/A	#N/A	#N/A	#N/A	#N/A	#N/A	#N/A	#N/A	.	TMUE_s0063001000	copper zinc superoxide dismutase
NBR_0000710401	unnamed protein product	1	na	.	NBR_0000710401	TMUE_s0153002600	32.857	70	46	1	8	77	191	259	0.005	30.4	.	TMUE_s0023004300	hypothetical protein TTRE_0000151001
NBR_0000797901	stearoyl- 9-desaturase	1	na	.	NBR_0000797901	TMUE_s0014014200	51.965	229	107	1	30	258	17	242	3.35e-81	253	.	TMUE_s0033006300	SCP-like protein
NBR_0001176401	enolase	1	na	.	NBR_0001176401	TMUE_s0102000900	78.539	438	88	3	1	432	1	438	0	697	.	TMUE_s0003007500	Pkinase and Trypsin domain containing
NBR_0000061501	venom allergen ancylostoma secreted -like 8 isoform 1	1	na	.	NBR_0000061501	TMUE_s0085005000	26.163	172	84	6	272	416	113	268	5.79e-07	45.8	.	TMUE_s0034001200	hypothetical protein M513_03657
NBR_0000794801	venom allergen ancylostoma secreted -like 18	1	na	.	NBR_0000794801	TMUE_s0085005000	35.135	74	37	2	83	146	227	299	6.2e-07	42	.	TMUE_s0302000300	Fructose-bisphosphate aldolase 1
NBR_0000794701	SCP	1	na	.	NBR_0000794701	TMUE_s0085005000	32.857	70	40	2	29	98	101	163	0.001	33.5	.	TMUE_s0246000600	hypothetical protein D918_00479
NBR_0001752801	SCP	0	1	.	NBR_0001752801	TMUE_s0085005000	22.951	61	42	1	44	104	191	246	0.21	25.8	.	TMUE_s0167000500	WAP-type four-disulfide core
NBR_0001231601	peptidase family M13	1	na	.	NBR_0001231601	TMUE_s0119001000	22.493	738	459	21	70	724	57	764	7.41e-41	155	.	TMUE_s0005004200	Malate cytoplasmic
NBR_0001658001	core histone H2A H2B H3 H4	0	1	.	NBR_0001658001	TMUE_s0033006400	27.692	65	34	2	4	55	168	232	0.23	25.4	.	TMUE_s0027006900	Myoglobin
NBR_0001199101	tetraspanin family	1	1	.	NBR_0001199101	TMUE_s0037005100	34.434	212	122	5	19	223	169	370	2.67e-34	121	.	TMUE_s0023004500	hypothetical protein D918_01432
NBR_0001256401	apyrase-1 isoform 4	0	0	.	#N/A	#N/A	#N/A	#N/A	#N/A	#N/A	#N/A	#N/A	#N/A	#N/A	#N/A	#N/A	.	TMUE_s0009007500	14-3-3
NBR_0001360101	Glu Leu Phe Val dimerization domain	1	na	.	NBR_0001360101	TMUE_s0097003800	59.146	164	66	1	27	190	5	167	2.5e-69	215	.	TMUE_s0252000100	hypothetical protein M513_10701
NBR_0001503701	AF132291_1ancylostoma-secreted 1 precursor	1	na	.	NBR_0001503701	TMUE_s0085005000	27.053	207	116	8	250	433	104	298	2.1e-14	68.6	.	TMUE_s0102000900	phosphopyruvate hydratase
NBR_0001341001	glycosyl hydrolase family 38	1	na	.	NBR_0001341001	TMUE_s0014013600	27.356	329	158	8	35	345	318	583	1.15e-31	125	.	TMUE_s0038007500	hypothetical protein M513_03550
NBR_0001799401	Chaperonin Cpn60 TCP-1 domain containing	1	na	.	NBR_0001799401	TMUE_s0116001300	30.769	104	68	2	1	103	85	185	5.02e-05	40	.	TMUE_s0023008400	small heat shock
NBR_0001528901	fructose-bisphosphate aldolase class-I	1	na	.	NBR_0001528901	TMUE_s0302000300	48.035	229	95	3	102	314	185	405	8.6e-69	215	.	TMUE_s0010008300	cystatin domain
NBR_0001591801	peptidase family M13	1	na	.	NBR_0001591801	TMUE_s0119001000	29.952	207	116	7	191	397	587	764	1.45e-22	94.7	.	TMUE_s0037003400	kinase domain
NBR_0000671101	14-3-3-like protein 2	0	1	.	#N/A	#N/A	#N/A	#N/A	#N/A	#N/A	#N/A	#N/A	#N/A	#N/A	#N/A	#N/A	.	TMUE_s0078001400	Transthyretin-like family
NBR_0001356601	SCP	1	na	.	NBR_0001356601	TMUE_s0085003200	23.81	189	113	6	213	390	142	310	3.71e-08	49.3	.	TMUE_s0327000100	hypothetical protein TTRE_0000739101
NBR_0001356501	SCP	1	na	.	NBR_0001356501	TMUE_s0085003200	29.167	72	40	3	223	285	252	321	0.001	33.9	.	TMUE_s0134000500	SCP-like protein
NBR_0001647601	saposin family	0	0	.	#N/A	#N/A	#N/A	#N/A	#N/A	#N/A	#N/A	#N/A	#N/A	#N/A	#N/A	#N/A	.	TMUE_s0023004600	hypothetical protein TTRE_0000151001
NBR_0001760501	hypothetical protein Y032_0151g2844	1	na	.	NBR_0001760501	TMUE_s0085005000	23.2	250	136	11	173	379	80	316	0.001	35	.	TMUE_s0208001500	kinase domain
NBR_0001373101	SCP extracellular domain containing	1	na	.	NBR_0001373101	TMUE_s0085003200	26.293	232	94	10	219	428	117	293	6.06e-10	55.1	.	TMUE_s0025004300	Trypsin domain containing
NBR_0001337201	shTK domain	1	na	.	NBR_0001337201	TMUE_s0003012100	38.011	563	292	15	234	742	708	1267	1.83e-117	388	.	TMUE_s0191001200	major sperm 2
NBR_0001501301	Tropomyosin	1	na	.	NBR_0001501301	TMUE_s0207000500	20.492	244	143	6	37	267	1317	1522	0.005	33.5	.	TMUE_s0201000900	hypothetical protein TTRE_0000480701
NBR_0002066301	SCP	1	na	.	NBR_0002066301	TMUE_s0033001500	28.571	161	89	6	23	167	23	173	3.16e-08	48.9	.	TMUE_s0009000200	pathogeneis-related 1B
NBR_0002029301	myosin head	1	1	.	NBR_0002029301	TMUE_s0096000800	57.11	865	340	4	29	881	604	1449	0	909	.	TMUE_s0006004800	nucleoside diphosphate kinase
NBR_0002134401	peptidase family M13	1	na	.	NBR_0002134401	TMUE_s0119001000	25.7	607	351	16	68	616	202	766	3.69e-50	182	.	TMUE_s0175000200	hypothetical protein M513_12534, partial
NBR_0001968601	ancylostoma secreted 2	1	na	.	NBR_0001968601	TMUE_s0085005000	23.037	191	112	5	4	169	99	279	0.000564	34.3	.	TMUE_s0097003800	Glutamate dehydrogenase mitochondrial
NBR_0002168301	Apyrase	0	0	.	#N/A	#N/A	#N/A	#N/A	#N/A	#N/A	#N/A	#N/A	#N/A	#N/A	#N/A	#N/A	.	TMUE_s0060007700	Proteasome subunit beta type-1-B
NBR_0001939601	Glutamate dehydrogenase mitochondrial	1	1	.	NBR_0001939601	TMUE_s0097003800	64.921	382	130	2	1	379	123	503	0	527	.	TMUE_s0116002000	UBASH3A
NBR_0002218301	venom allergen ancylostoma secreted -like 7 isoform 1	0	1	.	NBR_0002218301	TMUE_s0047003900	34.483	29	19	0	166	194	127	155	0.047	28.5	.	TMUE_s0119002100	32 kDa beta-galactoside-binding lectin lec-
NBR_0001968501	ancylostoma secreted 2	1	na	.	NBR_0001968501	TMUE_s0085005000	23.767	223	120	9	33	217	104	314	4.42e-05	38.1	.	TMUE_s0001023200	Proteasome subunit beta type-3
NBR_0002226701	SCP extracellular domain containing	1	na	.	NBR_0002226701	TMUE_s0085003200	29.902	204	97	7	84	264	141	321	2.03e-15	70.1	.	TMUE_s0028000200	Phosphoenolpyruvate carboxykinase [GTP]
NBR_0001151101	globin	1	na	.	NBR_0001151101	TMUE_s0027006900	24.516	155	107	3	6	160	9	153	9.15e-06	38.5	.	TMUE_s0001008300	Proteasome subunit beta type-2
NBR_0001175001	hypothetical protein Y032_0014g2377	0	0	.	#N/A	#N/A	#N/A	#N/A	#N/A	#N/A	#N/A	#N/A	#N/A	#N/A	#N/A	#N/A	.	TMUE_s0090001300	WAP-type four-disulfide core
NBR_0001356301	SCP	1	na	.	NBR_0001356301	TMUE_s0085005000	25.434	173	94	8	6	158	91	248	0.000229	36.2	.	TMUE_s0104004500	Trypsin domain containing
NBR_0001589601	ferritin	1	na	.	NBR_0001589601	TMUE_s0001014300	55.215	163	73	0	3	165	79	241	4.65e-61	198	.	TMUE_s0016011400	WAP domain containing SLPI-like
NBR_0001664401	SCP extracellular domain containing	1	na	.	NBR_0001664401	TMUE_s0085005000	20.541	185	123	6	25	197	100	272	0.000554	35.4	.	TMUE_s0053002000	Proteasome subunit alpha type-5
NBR_0001699001	SCP	1	na	.	NBR_0001699001	TMUE_s0085003200	29.167	72	40	3	104	166	252	321	0.000691	33.5	.	TMUE_s0269000200	Triosephosphate (mitochondrion)
NBR_0002036801	Apyrase domain containing	0	0	.	#N/A	#N/A	#N/A	#N/A	#N/A	#N/A	#N/A	#N/A	#N/A	#N/A	#N/A	#N/A	.	TMUE_s0081001900	disulfide-isomerase 2
NBR_0000022801	Peroxiredoxin-1	1	na	.	NBR_0000022801	TMUE_s0012001500	67.553	188	61	0	10	197	153	340	3.45e-95	275	.	TMUE_s0023000300	hypothetical protein TTRE_0000018501
NBR_0000366001	venom allergen ancylostoma secreted -like 16	1	na	.	NBR_0000366001	TMUE_s0208001600	36.111	36	23	0	108	143	101	136	0.007	30.8	.	TMUE_s0102000400	Carboxypeptidase A6
NBR_0000410801	SCP	0	1	.	NBR_0000410801	TMUE_s0085003200	27.273	88	50	3	13	95	131	209	0.046	28.1	.	TMUE_s0058001000	RNase3 domain
NBR_0000420701	Structural maintenance of chromosomes 5	0	1	.	NBR_0000420701	TMUE_s0051005800	29.808	104	52	6	26	113	1543	1641	0.045	29.6	.	TMUE_s0091002200	transforming growth factor-beta-induced ig-h3
NBR_0000436001	core histone H2A H2B H3 H4	0	1	.	#N/A	#N/A	#N/A	#N/A	#N/A	#N/A	#N/A	#N/A	#N/A	#N/A	#N/A	#N/A	.	TMUE_s0037005100	tetraspanin family
NBR_0000494801	heat shock HSP70	1	na	.	NBR_0000494801	TMUE_s0177000800	92.308	78	5	1	1	78	1	77	2.22e-47	153	.	TMUE_s0086002100	Methyltransf 31 domain containing
NBR_0000609401	SCP	1	na	.	NBR_0000609401	TMUE_s0085005000	28.365	208	114	9	1	185	104	299	2.14e-17	73.2	.	TMUE_s0093001800	Vacuolar sorting-associated 52
NBR_0000796101	kinesin motor domain	0	1	.	NBR_0000796101	TMUE_s0093001800	23.936	188	126	5	313	485	1028	1213	0.019	33.1	.	TMUE_s0208001600	Tyrosine- kinase Fps85D
NBR_0000844701	globin	1	na	.	NBR_0000844701	TMUE_s0027006900	27.941	136	76	5	13	134	22	149	3.14e-05	36.6	.	TMUE_s0020004300	proteasome subunit alpha type-6
NBR_0000897601	hypothetical protein ANCCEY_05572	0	0	.	NBR_0000897601	TMUE_s0020001000	28.947	38	27	0	55	92	239	276	0.36	24.3	.	TMUE_s0014014200	Proteasome subunit alpha type-1
NBR_0000922701	hypothetical protein HCOI_00277500	0	0	.	#N/A	#N/A	#N/A	#N/A	#N/A	#N/A	#N/A	#N/A	#N/A	#N/A	#N/A	#N/A	.	TMUE_s0006008700	Nucleoredoxin
NBR_0000999901	Zinc finger domain containing	0	1	.	#N/A	#N/A	#N/A	#N/A	#N/A	#N/A	#N/A	#N/A	#N/A	#N/A	#N/A	#N/A	.	TMUE_s0328000400	hypothetical protein M513_13446, partial
NBR_0001063801	ancylostoma-secreted 1 precursor	1	na	.	NBR_0001063801	TMUE_s0085005000	22.807	171	99	7	131	279	109	268	2.15e-05	40	.	TMUE_s0008001500	Deoxyribonuclease (DNase) II
NBR_0001151501	SLC ( ute Carrier) homolog	0	1	.	NBR_0001151501	TMUE_s0069003700	34	50	31	1	86	133	236	285	0.18	28.9	.	TMUE_s0004017900	porin precursor
NBR_0001152201	Proteasome subunit alpha type-5	1	1	.	NBR_0001152201	TMUE_s0053002000	65.471	223	75	1	1	223	1	221	1.49e-110	313	.	TMUE_s0018003300	proteasome ( macropain) beta
NBR_0001206001	Proteasome subunit alpha type-4	1	1	.	NBR_0001206001	TMUE_s0039004800	58.947	190	76	1	1	188	222	411	1.1e-76	231	.	TMUE_s0071005600	Propionyl- carboxylase alpha mitochondrial
NBR_0001253401	hypothetical protein NECAME_12246	0	0	.	#N/A	#N/A	#N/A	#N/A	#N/A	#N/A	#N/A	#N/A	#N/A	#N/A	#N/A	#N/A	.	TMUE_s0096005200	UBASH3A
NBR_0001356401	SCP	1	na	.	NBR_0001356401	TMUE_s0030008500	34.783	69	40	2	310	375	99	165	0.00032	36.6	.	TMUE_s0010015400	Proteasome subunit beta type-7
NBR_0001459801	nucleoside diphosphate kinase	1	1	.	NBR_0001459801	TMUE_s0006004800	55	60	27	0	18	77	4	63	8.44e-17	66.2	.	TMUE_s0175001500	porin precursor
NBR_0001760401	hypothetical protein Y032_0183g962	0	0	.	NBR_0001760401	TMUE_s0085005000	34.146	41	23	1	273	313	109	145	0.18	28.1	.	TMUE_s0009009900	hypothetical protein M514_06559
NBR_0001843001	---NA---	0	0	.	NBR_0001843001	TMUE_s0004007100	43.333	30	16	1	17	45	21	50	0.02	26.9	.	TMUE_s0005011400	Peptidyl-prolyl cis-trans isomerase 7
NBR_0001988801	translation elongation factor EF- subunit alpha	1	na	.	NBR_0001988801	TMUE_s0117003000	83.073	449	58	1	1	449	1	431	0	786	.	TMUE_s0078002700	Lysosomal acid phosphatase
NBR_0002091701	Malate cytoplasmic	1	1	.	NBR_0002091701	TMUE_s0005004200	60	300	76	1	33	288	57	356	4.98e-120	343	.	TMUE_s0009003900	Ubiquitin carboxyl-terminal hydrolase 4
NBR_0002268501	SCP	0	1	.	NBR_0002268501	TMUE_s0028009500	25	56	39	1	53	105	1372	1427	0.67	25.4	.	TMUE_s0008001600	Deoxyribonuclease (DNase) II
																		TMUE_s0013011500	Proteasome subunit alpha type-
																		TMUE_s0003007600	porin precursor
																		TMUE_s0003007400	Pkinase and Trypsin domain containing
																		TMUE_s0078002600	Lysosomal acid phosphatase
																		TMUE_s0093002600	short chain
																		TMUE_s0046006000	3-ketoacyl- mitochondrial
																		TMUE_s0077002200	hypothetical protein M513_13258
																		TMUE_s0027006600	Eukaryotic aspartyl protease superfamily
																		TMUE_s0040000600	5 -nucleotidase
																		TMUE_s0203001300	small heat shock
																		TMUE_s0028006300	aminopeptidase
																		TMUE_s0084003500	SCP-like protein
																		TMUE_s0103004200	ATP-dependent RNA helicase
																		TMUE_s0004003700	Proteasome subunit alpha type-7
																		TMUE_s0049001500	Trypsin domain containing
																		TMUE_s0304000500	phenylalanine-4-hydroxylase 1
																		TMUE_s0007001400	phosphoglycerate kinase
																		TMUE_s0223000400	OV-16 antigen
																		TMUE_s0039004700	Hsp20 alpha crystallin family
																		TMUE_s0004005100	Trypsin domain containing
																		TMUE_s0009012600	Proactivator polypeptide
																		TMUE_s0103000900	glutathione S-transferase
																		TMUE_s0038006700	32 kDa beta-galactoside-binding
																		TMUE_s0131003400	hypothetical protein M513_03773
																		TMUE_s0054005600	Phosphorylase domain containing
																		TMUE_s0095005600	Transthyretin 3
																		TMUE_s0086002000	Methyltransf 31 domain containing
																		TMUE_s0099000600	cytosol aminopeptidase
																		TMUE_s0078004700	Superoxide dismutase [Cu-Zn]
																		TMUE_s0042005600	Major sperm
																		TMUE_s0037004300	TCP family transcription
																		TMUE_s0121003300	beta-hexosaminidase subunit alpha-like
																		TMUE_s0291000100	hypothetical protein M514_03773
																		TMUE_s0042008400	Angiotensin-converting enzyme
																		TMUE_s0022011000	hypothetical protein D918_00970, partial
																		TMUE_s0006008000	hypothetical protein M513_01073, partial
																		TMUE_s0232000400	peptidyl-prolyl cis-trans isomerase 6
																		TMUE_s0082001700	calreticulin family
																		TMUE_s0009012900	hypothetical protein D918_09997
																		TMUE_s0201000800	53 kDa excretory
																		TMUE_s0007011400	Deoxyribonuclease-2-beta
																		TMUE_s0191000800	Trypsin domain containing
																		TMUE_s0004006800	Trypsin domain containing
																		TMUE_s0081002200	L-isoaspartate(D-aspartate) O-methyltransferase
																		TMUE_s0118000700	hypothetical protein M513_09161
																		TMUE_s0114004900	TB2 HVA22 family
																		TMUE_s0103000600	7tm 1 domain containing
																		TMUE_s0022005500	Elongation factor 1-
																		TMUE_s0037005200	3-hydroxyacyl- dehydrogenase
																		TMUE_s0004007100	Trypsin domain containing
																		TMUE_s0072003400	2,3-bisphosphoglycerate-independent phosphoglycerate
																		TMUE_s0029002700	L-lactate dehydrogenase
																		TMUE_s0058002600	---NA---
																		TMUE_s0144000100	Trypsin domain containing
																		TMUE_s0020006600	Tumor necrosis factor alpha-induced
																		TMUE_s0031002800	hypothetical protein M514_06086, partial
																		TMUE_s0025002800	Gut-specific cysteine ase
																		TMUE_s0076002300	Proteasome subunit beta type-5
																		TMUE_s0070003400	Proteasome subunit alpha type-
																		TMUE_s0005001100	Kunitz protease inhibitor
																		TMUE_s0132001200	Cathepsin B-like cysteine ase 3
																		TMUE_s0014002400	hypothetical protein D918_08193
																		TMUE_s0005008900	UTP--glucose-1-phosphate uridylyltransferase
																		TMUE_s0033003400	Tissue-type plasminogen activator
																		TMUE_s0085003400	MSP domain
																		TMUE_s0048003500	Phosphodiest and Trypsin domain containing protei n
																		TMUE_s0256000600	hypothetical protein M514_12219
																		TMUE_s0005015000	TB2 HVA22 family
																		TMUE_s0007014100	Purine nucleoside phosphorylase 1
																		TMUE_s0136002900	Superoxide dismutase [Mn] mitochondrial
																		TMUE_s0004000500	Gut-specific cysteine ase
																		TMUE_s0137000900	hypothetical protein M513_12223, partial
																		TMUE_s0111003300	disulfide-isomerase A3
																		TMUE_s0293000700	hypothetical protein M513_04501, partial
																		TMUE_s0245000500	von Willebrand factor type D domain
																		TMUE_s0036003100	nucleosome assembly
																		TMUE_s0037005600	Nucleoredoxin 2
																		TMUE_s0037005700	Nucleoredoxin 2
																		TMUE_s0004008100	hypothetical protein M513_00699
																		TMUE_s0051007100	Propionyl- carboxylase beta mitochondrial
																		TMUE_s0239000100	Pyruvate kinase PKM
																		TMUE_s0097002200	Dihydrolipoyl mitochondrial
																		TMUE_s0054005700	Glycogen liver
																		TMUE_s0256000200	hypothetical protein M513_12219
																		TMUE_s0070003500	CBM 14 and TSP 1 domain containing
																		TMUE_s0041004600	alpha beta domain
																		TMUE_s0014013200	heat shock 90
																		TMUE_s0004005300	Trypsin domain containing
																		TMUE_s0204000300	M28 family aminopeptidase
																		TMUE_s0093000600	disulfide-isomerase A6
																		TMUE_s0053000100	fumarate class II
																		TMUE_s0007005500	peroxiredoxin-2-like isoform X1
																		TMUE_s0064002700	---NA---
																		TMUE_s0187000500	glucose-6-phosphate isomerase
																		TMUE_s0002013500	nudix hydrolase 6
																		TMUE_s0039004800	Proteasome subunit alpha type-4
																		TMUE_s0005018100	glutamine synthetase
																		TMUE_s0176000700	T-complex 1 subunit theta isoform X1
																		TMUE_s0003006600	hypothetical protein M514_01527
																		TMUE_s0156000300	Exo endo phos domain containing
																		TMUE_s0153002600	Pyruvate kinase PKLR
																		TMUE_s0051002900	serine threonine- kinase
																		TMUE_s0054001500	Dihydrolipoyllysine-residue acetyltransferase component of pyruvate dehydrogenase mitochondrial
																		TMUE_s0016004100	serpin B6
																		TMUE_s0004005500	Trypsin domain containing
																		TMUE_s0157001800	Trans-2-enoyl- mitochondrial
																		TMUE_s0007009900	zf-C3Hc3H domain containing
																		TMUE_s0025005200	Trypsin domain containing
																		TMUE_s0111002000	Fatty acid-binding 6
																		TMUE_s0076001800	nudix hydrolase 6
																		TMUE_s0137001700	Macrophage migration inhibitory factor
																		TMUE_s0015001100	Pancreatic alpha-
																		TMUE_s0232000600	hypothetical protein M513_06715
																		TMUE_s0036001600	hypothetical protein TTRE_0000021701
																		TMUE_s0103004500	ATP-dependent RNA helicase
																		TMUE_s0116004800	Poly(U)-specific endoribonuclease
																		TMUE_s0007010900	zf-C3Hc3H domain containing
																		TMUE_s0069001100	TRAPPC9-Trs120 and Trypsin domain containing prot ein
																		TMUE_s0001014300	Contactin-5
																		TMUE_s0269000500	phospholipase B-like
																		TMUE_s0031001400	aspartyl aminopeptidase
																		TMUE_s0003002400	Actin-related 2 3 complex subunit 2
																		TMUE_s0149002500	hypothetical protein M513_11174
																		TMUE_s0069002800	Ribonucleoside-diphosphate reductase subunit M2
																		TMUE_s0006011200	transmembrane serine protease
																		TMUE_s0117000900	Chymotrypsinogen 2
																		TMUE_s0003017400	Rab GDP dissociation inhibitor alpha
																		TMUE_s0209000500	hypothetical protein M513_04541
																		TMUE_s0013010700	Cleavage and polyadenylation specificity factor subunit 2
																		TMUE_s0003012200	aspartate cytoplasmic
																		TMUE_s0117002800	Transmembrane protease serine 7
																		TMUE_s0141002100	Actin-depolymerizing factor isoforms a
																		TMUE_s0005008400	phosphoglucomutase
																		TMUE_s0003017100	Inositol monophosphatase ttx-7
																		TMUE_s0184000700	CENP-B N domain containing
																		TMUE_s0071004100	hexokinase
																		TMUE_s0138000200	Antigen
																		TMUE_s0005013800	peptidase family M1
																		TMUE_s0004003800	hypothetical protein M514_20336
																		TMUE_s0049001600	Trypsin domain containing
																		TMUE_s0051008000	probable small nuclear ribonucleo Sm D2
																		TMUE_s0064002600	hypothetical protein TTRE_0000156201
																		TMUE_s0052001400	TFG isoform X1
																		TMUE_s0115001600	WAP-type four-disulfide core
																		TMUE_s0327000200	hypothetical protein M514_23669, partial
																		TMUE_s0008011600	Serine protease 30
																		TMUE_s0003002000	serpin B6
																		TMUE_s0041006400	Ank 2 and BTB domain containing
																		TMUE_s0120000600	Tubulin alpha-3 chain
																		TMUE_s0428000200	lactoylglutathione lyase
																		TMUE_s0021005500	Succinate dehydrogenase [ubiquinone] iron-sulfur mitochondrial
																		TMUE_s0047003900	Peptidase inhibitor
																		TMUE_s0003006100	TCP family transcription
																		TMUE_s0071005500	angiotensin-converting enzyme
																		TMUE_s0210000600	Adenylosuccinate
																		TMUE_s0044004800	Deoxyribonuclease (DNase) II
																		TMUE_s0137001000	hypothetical protein M513_12219
																		TMUE_s0047004200	SCP-like protein
																		TMUE_s0116001300	Cpn60 TCP1 domain containing
																		TMUE_s0069000800	TRAPPC9-Trs120 and Trypsin domain containing prot ein
																		TMUE_s0006000700	Solute carrier family facilitated glucose transporter member 3
																		TMUE_s0033002400	Dipeptidyl peptidase 1
																		TMUE_s0023000400	hypothetical protein D918_01463
																		TMUE_s0227000900	disorganized muscle 1
																		TMUE_s0134000700	plastin-2
																		TMUE_s0028009500	Chondroitin proteoglycan-2
																		TMUE_s0009009800	hypothetical protein M514_22596
																		TMUE_s0023002200	phosphomannomutase
																		TMUE_s0173000900	delta 4
																		TMUE_s0003001900	serpin B6
																		TMUE_s0003012100	peroxidasin
																		TMUE_s0117003000	Elongation factor 1-
																		TMUE_s0012001500	Thioredoxin-dependent peroxide mitochondrial
																		TMUE_s0005013600	Alpha-mannosidase
																		TMUE_s0085003200	SCP-like protein
																		TMUE_s0007000900	Dihydropteridine reductase
																		TMUE_s0018001600	Enteropeptidase
																		TMUE_s0193000500	thrombospondin type 1 domain
																		TMUE_s0177000800	Heat shock 70 kDa
																		TMUE_s0066000700	Sodium-dependent phosphate transport
																		TMUE_s0168002100	T-complex 1 subunit alpha
																		TMUE_s0019006300	zinc finger CCCH domain-containing 44 isoform X2
																		TMUE_s0241001300	serine threonine- kinase
																		TMUE_s0146001900	hypothetical protein M513_12620
																		TMUE_s0172001800	myophilin
																		TMUE_s0130000600	Cathepsin B-like cysteine ase
																		TMUE_s0189001400	EGF CA and hEGF domain containing
																		TMUE_s0185001200	---NA---
																		TMUE_s0034001100	PH domain leucine-rich repeat-containing phosphatase 1
																		TMUE_s0095001000	hypothetical protein D918_09294
																		TMUE_s0033003600	Tissue-type plasminogen activator
																		TMUE_s0243000200	WAP-type four-disulfide core
																		TMUE_s0042004400	Low density lipo receptor repeat
																		TMUE_s0086000700	Heat shock 70 kDa
																		TMUE_s0070000700	furin
																		TMUE_s0001018700	hydroxyacylglutathione mitochondrial isoform X2
																		TMUE_s0018008000	Chondroitin proteoglycan 2
																		TMUE_s0048005000	1-deoxy-D-xylulose-5-phosphate synthase
																		TMUE_s0016006000	Cathepsin B-like cysteine ase 3
																		TMUE_s0021004600	Chloride intracellular channel exc-
																		TMUE_s0208001100	Transmembrane protease serine 11F
																		TMUE_s0014011900	glutathione peroxidase-like
																		TMUE_s0092004900	Carbonic anhydrase 3
																		TMUE_s0267000500	Laminin subunit alpha-2
																		TMUE_s0022001900	Actin-interacting 1
																		TMUE_s0025001600	WAP-type four-disulfide
																		TMUE_s0101002800	chitin binding Peritrophin-A domain
																		TMUE_s0054001300	T-complex 1 subunit delta
																		TMUE_s0003006000	Phosphoribosylaminoimidazole carboxylase
																		TMUE_s0025005400	T-complex 1 subunit epsilon
																		TMUE_s0074002600	1,5-anhydro-D-fructose reductase
																		TMUE_s0186000600	Kunitz Bovine pancreatic trypsin inhibitor domain
																		TMUE_s0083000200	Inorganic
																		TMUE_s0042003300	enoyl- mitochondrial
																		TMUE_s0054007000	Delta(3,5)-Delta(2,4)-dienoyl- mitochondrial
																		TMUE_s0083004500	E3 ubiquitin- ligase Siah1
																		TMUE_s0005007100	mig c mig b mig a
																		TMUE_s0034001600	hexokinase type variant
																		TMUE_s0055003300	elongation factor 2
																		TMUE_s0216000900	6-phosphogluconate decarboxylating
																		TMUE_s0002015700	Vitellogenin
																		TMUE_s0079003500	intermediate filament ifa-1
																		TMUE_s0069001000	TRAPPC9-Trs120 and Trypsin domain containing prot ein
																		TMUE_s0106001000	Contactin-associated like 5-1
																		TMUE_s0176000900	T-complex 1 subunit theta
																		TMUE_s0034006900	T-complex 1 subunit theta
																		TMUE_s0155002600	MH2 domain
																		TMUE_s0166000900	glycogen debranching enzyme
																		TMUE_s0001001500	Cystathionine beta-synthase
																		TMUE_s0003006400	TCP family transcription
																		TMUE_s0010005000	CTL 1
																		TMUE_s0001003100	PAZ and DUF1785 and Piwi domain containing protei n
																		TMUE_s0051004900	Sulfhydryl oxidase
																		TMUE_s0020005200	Cystathionine gamma-lyase
																		TMUE_s0078002100	hypothetical protein D918_06825
																		TMUE_s0281001100	transport Sec23A
																		TMUE_s0085005000	SCP-like protein
																		TMUE_s0014002600	Aminopeptidase N
																		TMUE_s0003017200	endoplasmin
																		TMUE_s0036005400	glycosyl hydrolase family 31
																		TMUE_s0049005700	Neurogenic locus notch homolog 1
																		TMUE_s0048005600	NAD-dependent alcohol dehydrogenase
																		TMUE_s0164001200	thyroglobulin type-1 repeat-containing domain
																		TMUE_s0213000300	transmembrane serine protease 8
																		TMUE_s0003006900	hypothetical protein D918_00205
																		TMUE_s0069005600	M repeat
																		TMUE_s0268000400	glycerol-3-phosphate dehydrogenase 2
																		TMUE_s0004005900	Insulin-degrading enzyme
																		TMUE_s0003006300	TCP family transcription
																		TMUE_s0006009800	Transitional endoplasmic reticulum ATPase
																		TMUE_s0051005800	Laminin lam-
																		TMUE_s0071004600	Sucrase-
																		TMUE_s0020001000	6-phosphofructokinase
																		TMUE_s0148001700	Neuroglian
																		TMUE_s0278000600	Cadherin-related hmr-1
																		TMUE_s0198000500	Cytosolic non-specific dipeptidase
																		TMUE_s0005016100	Adenylosuccinate lyase
																		TMUE_s0133001900	Heat shock 70 kDa 4L
																		TMUE_s0048003100	vinculin
																		TMUE_s0051007500	Alpha-N-acetylgalactosaminidase
																		TMUE_s0058003900	phosphoglucomutase
																		TMUE_s0092005000	chitin binding Peritrophin-A domain
																		TMUE_s0018004800	transport Sec24C
																		TMUE_s0092004500	Low-density lipo receptor-related 1B
																		TMUE_s0001012400	HIT zinc finger
																		TMUE_s0014013600	Coatomer subunit beta
																		TMUE_s0015009600	Ubiquitin-like modifier-activating enzyme 1
																		TMUE_s0207000500	Laminin subunit beta-1
																		TMUE_s0119001000	Nucleolar GTP-binding 1
																		TMUE_s0031004700	Chaperonin containing subunit 7 (eta)
																		TMUE_s0281000600	Pre-mRNA branch site p14
																		TMUE_s0048004200	Neurotrypsin
																		TMUE_s0042001800	Transmembrane matrix receptor MUP-4
																		TMUE_s0096000800	myosin head
																		TMUE_s0267000300	Laminin subunit alpha-
																		TMUE_s0014005900	Procollagen-lysine,2-oxoglutarate 5-dioxygenase
																		TMUE_s0004011200	Transformation transcription domain-associated
																		TMUE_s0069003700	UDP-glucose:glyco glucosyltransferase 1
																		TMUE_s0054003300	Spectrin alpha chain
																		TMUE_s0097002900	filamin C
																		TMUE_s0059002100	Spectrin beta
																		TMUE_s0018008800	Collagen alpha-2(IV) chain
																		TMUE_s0122001700	Phosphatidylinositol phosphatase PTPRQ
