# Supplementary material for: Hookworm Secreted Extracellular Vesicles Interact With Host Cells and Prevent Inducible Colitis in Mice
Source: Front Immunol. 2018 Apr 30;9:850. doi: 10.3389/fimmu.2018.00850 (PMC5936971; doi:10.3389/fimmu.2018.00850)
Supplement: Table S3 — Data description on predicted Nippostrongylus brasiliensis miRNA–host target interactions. Table showing the 52 miRNAs identified in the N. brasiliensis extracellular vesicles and their 3′UTR predicted binding sites in the mouse genome. [file table_3.xlsx]

## Sheet: Sheet1
Supplementary Table S3.
Nippostrongylus brasiliensis EV miRNA	Interaction with murine gene (ENSEMBL #)	Interaction with murine gene (description)
>nbr-miR-ev1	ENSMUSG00000048583	ENSMUSG00000048583|insulin-like growth factor 2 [Source:MGI Symbol;Acc:MGI:96434]|Igf2|PTHR11454_SF10
>nbr-miR-ev1	ENSMUSG00000008734	ENSMUSG00000008734|G protein-coupled receptor, family C, group 5, member B [Source:MGI Symbol;Acc:MGI:1927596]|Gprc5b|PTHR14511
>nbr-miR-ev1	ENSMUSG00000016487	ENSMUSG00000016487|PTPRF interacting protein, binding protein 1 (liprin beta 1) [Source:MGI Symbol;Acc:MGI:1914783]|Ppfibp1|PTHR12587
>nbr-miR-ev1	ENSMUSG00000022974	ENSMUSG00000022974|PAX3 and PAX7 binding protein 1 [Source:MGI Symbol;Acc:MGI:1914617]|Paxbp1|PTHR12214
>nbr-miR-ev1	ENSMUSG00000023968	ENSMUSG00000023968|cysteine-rich protein 3 [Source:MGI Symbol;Acc:MGI:2152434]|Crip3|PTHR24208_SF46
>nbr-miR-ev1	ENSMUSG00000021903	ENSMUSG00000021903|UDP-N-acetyl-alpha-D-galactosamine:polypeptide N-acetylgalactosaminyltransferase 15 [Source:MGI Symbol;Acc:MGI:1926004]|Galnt15|PTHR11675_SF36
>nbr-miR-ev1	ENSMUSG00000038250	ENSMUSG00000038250|ubiquitin specific peptidase 38 [Source:MGI Symbol;Acc:MGI:1922091]|Usp38|PTHR24006_SF386
>nbr-miR-ev1	ENSMUSG00000027502	ENSMUSG00000027502|replication termination factor 2 domain containing 1 [Source:MGI Symbol;Acc:MGI:1913654]|Rtfdc1|PTHR12775
>nbr-miR-ev1	ENSMUSG00000032035	ENSMUSG00000032035|E26 avian leukemia oncogene 1, 5' domain [Source:MGI Symbol;Acc:MGI:95455]|Ets1|PTHR11849_SF46
>nbr-miR-ev1	ENSMUSG00000030759	ENSMUSG00000030759|fatty acyl CoA reductase 1 [Source:MGI Symbol;Acc:MGI:1914670]|Far1|PTHR11011
>nbr-miR-ev1	ENSMUSG00000027870	ENSMUSG00000027870|hydroxyacid oxidase 2 [Source:MGI Symbol;Acc:MGI:96012]|Hao2|PTHR10578
>nbr-miR-ev1	ENSMUSG00000042505	ENSMUSG00000042505|succinate dehydrogenase complex assembly factor 3 [Source:MGI Symbol;Acc:MGI:1913288]|Sdhaf3|PTHR13137_SF6
>nbr-miR-ev1	ENSMUSG00000030759	ENSMUSG00000030759|fatty acyl CoA reductase 1 [Source:MGI Symbol;Acc:MGI:1914670]|Far1|PTHR11011
>nbr-miR-ev1	ENSMUSG00000050844	ENSMUSG00000050844|RIKEN cDNA 1700020N01 gene [Source:MGI Symbol;Acc:MGI:1914942]|1700020N01Rik
>nbr-miR-ev1	ENSMUSG00000038683	ENSMUSG00000038683|PAK1 interacting protein 1 [Source:MGI Symbol;Acc:MGI:1915333]|Pak1ip1|PTHR22847_SF345
>nbr-miR-ev1	ENSMUSG00000053119	ENSMUSG00000053119|charged multivesicular body protein 3 [Source:MGI Symbol;Acc:MGI:1913950]|Chmp3|PTHR10476
>nbr-miR-ev1	ENSMUSG00000007476	ENSMUSG00000007476|leucine rich repeat containing 8A [Source:MGI Symbol;Acc:MGI:2652847]|Lrrc8a|PTHR23155_SF39
>nbr-miR-ev1	ENSMUSG00000021458	ENSMUSG00000021458|RIKEN cDNA 2010111I01 gene [Source:MGI Symbol;Acc:MGI:1919311]|2010111I01Rik|PTHR11533_SF151
>nbr-miR-ev1	ENSMUSG00000048583	ENSMUSG00000048583|insulin-like growth factor 2 [Source:MGI Symbol;Acc:MGI:96434]|Igf2|PTHR11454_SF10
>nbr-miR-ev1	ENSMUSG00000048163	ENSMUSG00000048163|selectin, platelet (p-selectin) ligand [Source:MGI Symbol;Acc:MGI:106689]|Selplg|PTHR17384
>nbr-miR-ev1	ENSMUSG00000023968	ENSMUSG00000023968|cysteine-rich protein 3 [Source:MGI Symbol;Acc:MGI:2152434]|Crip3|PTHR24208_SF46
>nbr-miR-ev1	ENSMUSG00000016487	ENSMUSG00000016487|PTPRF interacting protein, binding protein 1 (liprin beta 1) [Source:MGI Symbol;Acc:MGI:1914783]|Ppfibp1|PTHR12587
>nbr-miR-ev1	ENSMUSG00000007476	ENSMUSG00000007476|leucine rich repeat containing 8A [Source:MGI Symbol;Acc:MGI:2652847]|Lrrc8a|PTHR23155_SF39
>nbr-miR-ev1	ENSMUSG00000005893	ENSMUSG00000005893|nuclear receptor subfamily 2, group C, member 2 [Source:MGI Symbol;Acc:MGI:1352466]|Nr2c2|PTHR24083_SF48
>nbr-miR-ev1	ENSMUSG00000031667	ENSMUSG00000031667|thymoma viral proto-oncogene 1 interacting protein [Source:MGI Symbol;Acc:MGI:3693832]|Aktip|PTHR24067_SF41
>nbr-miR-ev1	ENSMUSG00000048583	ENSMUSG00000048583|insulin-like growth factor 2 [Source:MGI Symbol;Acc:MGI:96434]|Igf2|PTHR11454_SF10
>nbr-miR-ev1	ENSMUSG00000047248	ENSMUSG00000047248|C2 calcium-dependent domain containing 3 [Source:MGI Symbol;Acc:MGI:2142166]|C2cd3|PTHR21254
>nbr-miR-ev1	ENSMUSG00000032498	ENSMUSG00000032498|mutL homolog 1 [Source:MGI Symbol;Acc:MGI:101938]|Mlh1|PTHR10073_SF12
>nbr-miR-ev1	ENSMUSG00000021514	ENSMUSG00000021514|zinc finger protein 369 [Source:MGI Symbol;Acc:MGI:2176229]|Zfp369|PTHR10032_SF47
>nbr-miR-ev1	ENSMUSG00000099041	ENSMUSG00000099041|predicted gene, 28035 [Source:MGI Symbol;Acc:MGI:5547771]|Gm28035|PTHR23155_SF39
>nbr-miR-ev1	ENSMUSG00000043467	ENSMUSG00000043467|zinc finger and BTB domain containing 37 [Source:MGI Symbol;Acc:MGI:2444467]|Zbtb37|PTHR24375_SF2
>nbr-miR-ev1	ENSMUSG00000021903	ENSMUSG00000021903|UDP-N-acetyl-alpha-D-galactosamine:polypeptide N-acetylgalactosaminyltransferase 15 [Source:MGI Symbol;Acc:MGI:1926004]|Galnt15|PTHR11675_SF36
>nbr-miR-ev1	ENSMUSG00000030759	ENSMUSG00000030759|fatty acyl CoA reductase 1 [Source:MGI Symbol;Acc:MGI:1914670]|Far1|PTHR11011
>nbr-miR-ev1	ENSMUSG00000057132	ENSMUSG00000057132|retinitis pigmentosa GTPase regulator interacting protein 1 [Source:MGI Symbol;Acc:MGI:1932134]|Rpgrip1|PTHR14240
>nbr-miR-ev1	ENSMUSG00000024104	ENSMUSG00000024104|family with sequence similarity 21 [Source:MGI Symbol;Acc:MGI:106463]|Fam21|PTHR21669
>nbr-miR-ev1	ENSMUSG00000030154	ENSMUSG00000030154|killer cell lectin-like receptor subfamily B member 1F [Source:MGI Symbol;Acc:MGI:2442965]|Klrb1f|PTHR22800_SF143
>nbr-miR-ev1	ENSMUSG00000024104	ENSMUSG00000024104|family with sequence similarity 21 [Source:MGI Symbol;Acc:MGI:106463]|Fam21|PTHR21669
>nbr-miR-ev1	ENSMUSG00000030154	ENSMUSG00000030154|killer cell lectin-like receptor subfamily B member 1F [Source:MGI Symbol;Acc:MGI:2442965]|Klrb1f|PTHR22800_SF143
>nbr-miR-ev1	ENSMUSG00000032777	ENSMUSG00000032777|general transcription factor III C 1 [Source:MGI Symbol;Acc:MGI:107887]|Gtf3c1|PTHR15180
>nbr-miR-ev1	ENSMUSG00000032009	ENSMUSG00000032009|sestrin 3 [Source:MGI Symbol;Acc:MGI:1922997]|Sesn3|PTHR12474
>nbr-miR-ev10	ENSMUSG00000034107	ENSMUSG00000034107|anoctamin 7 [Source:MGI Symbol;Acc:MGI:3052714]|Ano7|PTHR12308_SF22
>nbr-miR-ev10	ENSMUSG00000044022	ENSMUSG00000044022|protocadherin beta 21 [Source:MGI Symbol;Acc:MGI:2136759]|Pcdhb21|PTHR24028_SF98
>nbr-miR-ev10	ENSMUSG00000056153	ENSMUSG00000056153|suppressor of cytokine signaling 6 [Source:MGI Symbol;Acc:MGI:1924885]|Socs6|PTHR10385_SF25
>nbr-miR-ev10	ENSMUSG00000030145	ENSMUSG00000030145|zinc finger protein 248 [Source:MGI Symbol;Acc:MGI:1919970]|Zfp248|PTHR24381_SF68
>nbr-miR-ev10	ENSMUSG00000034107	ENSMUSG00000034107|anoctamin 7 [Source:MGI Symbol;Acc:MGI:3052714]|Ano7|PTHR12308_SF22
>nbr-miR-ev10	ENSMUSG00000034107	ENSMUSG00000034107|anoctamin 7 [Source:MGI Symbol;Acc:MGI:3052714]|Ano7|PTHR12308_SF22
>nbr-miR-ev11	ENSMUSG00000000305	ENSMUSG00000000305|cadherin 4 [Source:MGI Symbol;Acc:MGI:99218]|Cdh4|PTHR24027_SF81
>nbr-miR-ev11	ENSMUSG00000000530	ENSMUSG00000000530|activin A receptor, type II-like 1 [Source:MGI Symbol;Acc:MGI:1338946]|Acvrl1|PTHR23255_SF59
>nbr-miR-ev11	ENSMUSG00000001175	ENSMUSG00000001175|calmodulin 1 [Source:MGI Symbol;Acc:MGI:88251]|Calm1|PTHR23050_SF155
>nbr-miR-ev11	ENSMUSG00000003545	ENSMUSG00000003545|FBJ osteosarcoma oncogene B [Source:MGI Symbol;Acc:MGI:95575]|Fosb|PTHR23351_SF3
>nbr-miR-ev11	ENSMUSG00000005124	ENSMUSG00000005124|WNT1 inducible signaling pathway protein 1 [Source:MGI Symbol;Acc:MGI:1197008]|Wisp1|PTHR11348_SF4
>nbr-miR-ev11	ENSMUSG00000013663	ENSMUSG00000013663|phosphatase and tensin homolog [Source:MGI Symbol;Acc:MGI:109583]|Pten|PTHR12305_SF32
>nbr-miR-ev11	ENSMUSG00000017428	ENSMUSG00000017428|proteasome (prosome, macropain) 26S subunit, non-ATPase, 11 [Source:MGI Symbol;Acc:MGI:1916327]|Psmd11|PTHR10678
>nbr-miR-ev11	ENSMUSG00000019578	ENSMUSG00000019578|UBX domain protein 6 [Source:MGI Symbol;Acc:MGI:1913780]|Ubxn6|PTHR23153_SF35
>nbr-miR-ev11	ENSMUSG00000024817	ENSMUSG00000024817|ubiquitin-like, containing PHD and RING finger domains 2 [Source:MGI Symbol;Acc:MGI:1923718]|Uhrf2|PTHR14140
>nbr-miR-ev11	ENSMUSG00000024479	ENSMUSG00000024479|mal, T cell differentiation protein 2 [Source:MGI Symbol;Acc:MGI:2146021]|Mal2|PTHR22776_SF11
>nbr-miR-ev11	ENSMUSG00000024666	ENSMUSG00000024666|transmembrane protein 138 [Source:MGI Symbol;Acc:MGI:1920232]|Tmem138|PTHR13306
>nbr-miR-ev11	ENSMUSG00000021130	ENSMUSG00000021130|UDP-N-acetyl-alpha-D-galactosamine:polypeptide N-acetylgalactosaminyltransferase 16 [Source:MGI Symbol;Acc:MGI:1917754]|Galnt16|PTHR11675_SF3
>nbr-miR-ev11	ENSMUSG00000020922	ENSMUSG00000020922|LSM12 homolog [Source:MGI Symbol;Acc:MGI:1919592]|Lsm12|PTHR13542
>nbr-miR-ev11	ENSMUSG00000022885	ENSMUSG00000022885|beta galactoside alpha 2,6 sialyltransferase 1 [Source:MGI Symbol;Acc:MGI:108470]|St6gal1|PTHR13713_SF34
>nbr-miR-ev11	ENSMUSG00000021147	ENSMUSG00000021147|WD repeat domain 37 [Source:MGI Symbol;Acc:MGI:1920393]|Wdr37|PTHR19855
>nbr-miR-ev11	ENSMUSG00000021451	ENSMUSG00000021451|sema domain, immunoglobulin domain (Ig), transmembrane domain (TM) and short cytoplasmic domain, (semaphorin) 4D [Source:MGI Symbol;Acc:MGI:109244]|Sema4d|PTHR11036_SF18
>nbr-miR-ev11	ENSMUSG00000027823	ENSMUSG00000027823|guanine monophosphate synthetase [Source:MGI Symbol;Acc:MGI:2448526]|Gmps|PTHR11922_SF2
>nbr-miR-ev11	ENSMUSG00000031232	ENSMUSG00000031232|magnesium transporter 1 [Source:MGI Symbol;Acc:MGI:1914325]|Magt1|PTHR12692
>nbr-miR-ev11	ENSMUSG00000041540	ENSMUSG00000041540|SRY (sex determining region Y)-box 5 [Source:MGI Symbol;Acc:MGI:98367]|Sox5|PTHR10270_SF30
>nbr-miR-ev11	ENSMUSG00000038121	ENSMUSG00000038121|family with sequence similarity 210, member A [Source:MGI Symbol;Acc:MGI:1914000]|Fam210a|PTHR21377_SF1
>nbr-miR-ev11	ENSMUSG00000030643	ENSMUSG00000030643|RAB30, member RAS oncogene family [Source:MGI Symbol;Acc:MGI:1923235]|Rab30|PTHR24073_SF364
>nbr-miR-ev11	ENSMUSG00000028712	ENSMUSG00000028712|cytochrome P450, family 4, subfamily a, polypeptide 31 [Source:MGI Symbol;Acc:MGI:3028580]|Cyp4a31|PTHR24290_SF70
>nbr-miR-ev11	ENSMUSG00000039057	ENSMUSG00000039057|myosin XVI [Source:MGI Symbol;Acc:MGI:2685951]|Myo16|PTHR13140_SF345
>nbr-miR-ev11	ENSMUSG00000028712	ENSMUSG00000028712|cytochrome P450, family 4, subfamily a, polypeptide 31 [Source:MGI Symbol;Acc:MGI:3028580]|Cyp4a31|PTHR24290_SF70
>nbr-miR-ev11	ENSMUSG00000039637	ENSMUSG00000039637|coronin 7 [Source:MGI Symbol;Acc:MGI:1926135]|Coro7|PTHR10856_SF20
>nbr-miR-ev11	ENSMUSG00000027199	ENSMUSG00000027199|glycine amidinotransferase (L-arginine:glycine amidinotransferase) [Source:MGI Symbol;Acc:MGI:1914342]|Gatm|PTHR10488
>nbr-miR-ev11	ENSMUSG00000048108	ENSMUSG00000048108|transmembrane protein 72 [Source:MGI Symbol;Acc:MGI:2442707]|Tmem72|TF336492
>nbr-miR-ev11	ENSMUSG00000044768	ENSMUSG00000044768|DNA segment, Chr 1, ERATO Doi 622, expressed [Source:MGI Symbol;Acc:MGI:1277184]|D1Ertd622e|PTHR31224
>nbr-miR-ev11	ENSMUSG00000057894	ENSMUSG00000057894|zinc finger protein 329 [Source:MGI Symbol;Acc:MGI:1921283]|Zfp329|PTHR24381_SF118
>nbr-miR-ev11	ENSMUSG00000051351	ENSMUSG00000051351|zinc finger protein 46 [Source:MGI Symbol;Acc:MGI:99192]|Zfp46|PTHR24377_SF166
>nbr-miR-ev11	ENSMUSG00000021147	ENSMUSG00000021147|WD repeat domain 37 [Source:MGI Symbol;Acc:MGI:1920393]|Wdr37|PTHR19855
>nbr-miR-ev11	ENSMUSG00000046532	ENSMUSG00000046532|androgen receptor [Source:MGI Symbol;Acc:MGI:88064]|Ar|PTHR24084_SF6
>nbr-miR-ev11	ENSMUSG00000051652	ENSMUSG00000051652|leucine rich repeat containing 3 [Source:MGI Symbol;Acc:MGI:2447899]|Lrrc3|PTHR24365_SF135
>nbr-miR-ev11	ENSMUSG00000045532	ENSMUSG00000045532|complement component 1, q subcomponent-like 1 [Source:MGI Symbol;Acc:MGI:1344400]|C1ql1|PTHR24022_SF23
>nbr-miR-ev11	ENSMUSG00000040661	ENSMUSG00000040661|RAD54 like 2 (S. cerevisiae) [Source:MGI Symbol;Acc:MGI:1933196]|Rad54l2|PTHR10799_SF51
>nbr-miR-ev11	ENSMUSG00000050860	ENSMUSG00000050860|phosphatase, orphan 1 [Source:MGI Symbol;Acc:MGI:2447348]|Phospho1|PTHR20889
>nbr-miR-ev11	ENSMUSG00000058831	ENSMUSG00000058831|opsin 1 (cone pigments), short-wave-sensitive (color blindness, tritan) [Source:MGI Symbol;Acc:MGI:99438]|Opn1sw|PTHR24240
>nbr-miR-ev11	ENSMUSG00000067336	ENSMUSG00000067336|bone morphogenetic protein receptor, type II (serine/threonine kinase) [Source:MGI Symbol;Acc:MGI:1095407]|Bmpr2|PTHR23255_SF63
>nbr-miR-ev11	ENSMUSG00000037016	ENSMUSG00000037016|Fras1 related extracellular matrix protein 2 [Source:MGI Symbol;Acc:MGI:2444465]|Frem2|PTHR11878_SF19
>nbr-miR-ev11	ENSMUSG00000024383	ENSMUSG00000024383|mitogen-activated protein kinase kinase kinase 2 [Source:MGI Symbol;Acc:MGI:1346873]|Map3k2|PTHR24360_SF37
>nbr-miR-ev11	ENSMUSG00000012350	ENSMUSG00000012350|ets homologous factor [Source:MGI Symbol;Acc:MGI:1270840]|Ehf|PTHR11849_SF171
>nbr-miR-ev11	ENSMUSG00000022537	ENSMUSG00000022537|transmembrane protein 44 [Source:MGI Symbol;Acc:MGI:1924489]|Tmem44
>nbr-miR-ev11	ENSMUSG00000036452	ENSMUSG00000036452|Rho GTPase activating protein 26 [Source:MGI Symbol;Acc:MGI:1918552]|Arhgap26|PTHR12552_SF4
>nbr-miR-ev11	ENSMUSG00000079057	ENSMUSG00000079057|cytochrome P450, family 4, subfamily v, polypeptide 3 [Source:MGI Symbol;Acc:MGI:2142763]|Cyp4v3|PTHR24290_SF60
>nbr-miR-ev11	ENSMUSG00000064147	ENSMUSG00000064147|RAB44, member RAS oncogene family [Source:MGI Symbol;Acc:MGI:3045302]|Rab44|PTHR24073_SF384
>nbr-miR-ev11	ENSMUSG00000009907	ENSMUSG00000009907|vacuolar protein sorting 4B [Source:MGI Symbol;Acc:MGI:1100499]|Vps4b|PTHR23074_SF72
>nbr-miR-ev11	ENSMUSG00000028434	ENSMUSG00000028434|erythrocyte membrane protein band 4.1 like 4b [Source:MGI Symbol;Acc:MGI:1859149]|Epb41l4b|PTHR23280_SF18
>nbr-miR-ev11	ENSMUSG00000020922	ENSMUSG00000020922|LSM12 homolog [Source:MGI Symbol;Acc:MGI:1919592]|Lsm12|PTHR13542
>nbr-miR-ev11	ENSMUSG00000074219	ENSMUSG00000074219|predicted gene 10644 [Source:MGI Symbol;Acc:MGI:3704314]|Gm10644
>nbr-miR-ev11	ENSMUSG00000038122	ENSMUSG00000038122|TBC1 domain family, member 32 [Source:MGI Symbol;Acc:MGI:2442827]|Tbc1d32|PTHR13465
>nbr-miR-ev11	ENSMUSG00000031026	ENSMUSG00000031026|tripartite motif-containing 66 [Source:MGI Symbol;Acc:MGI:2152406]|Trim66|PTHR24103_SF121
>nbr-miR-ev11	ENSMUSG00000059327	ENSMUSG00000059327|ectodysplasin-A [Source:MGI Symbol;Acc:MGI:1195272]|Eda|TF655539
>nbr-miR-ev11	ENSMUSG00000021451	ENSMUSG00000021451|sema domain, immunoglobulin domain (Ig), transmembrane domain (TM) and short cytoplasmic domain, (semaphorin) 4D [Source:MGI Symbol;Acc:MGI:109244]|Sema4d|PTHR11036_SF18
>nbr-miR-ev11	ENSMUSG00000059327	ENSMUSG00000059327|ectodysplasin-A [Source:MGI Symbol;Acc:MGI:1195272]|Eda|TF655539
>nbr-miR-ev11	ENSMUSG00000031232	ENSMUSG00000031232|magnesium transporter 1 [Source:MGI Symbol;Acc:MGI:1914325]|Magt1|PTHR12692
>nbr-miR-ev11	ENSMUSG00000021451	ENSMUSG00000021451|sema domain, immunoglobulin domain (Ig), transmembrane domain (TM) and short cytoplasmic domain, (semaphorin) 4D [Source:MGI Symbol;Acc:MGI:109244]|Sema4d|PTHR11036_SF18
>nbr-miR-ev11	ENSMUSG00000059327	ENSMUSG00000059327|ectodysplasin-A [Source:MGI Symbol;Acc:MGI:1195272]|Eda|TF655539
>nbr-miR-ev11	ENSMUSG00000059327	ENSMUSG00000059327|ectodysplasin-A [Source:MGI Symbol;Acc:MGI:1195272]|Eda|TF655539
>nbr-miR-ev11	ENSMUSG00000070305	ENSMUSG00000070305|myelin protein zero-like 3 [Source:MGI Symbol;Acc:MGI:2442647]|Mpzl3
>nbr-miR-ev11	ENSMUSG00000059327	ENSMUSG00000059327|ectodysplasin-A [Source:MGI Symbol;Acc:MGI:1195272]|Eda|TF655539
>nbr-miR-ev11	ENSMUSG00000075571	ENSMUSG00000075571|defensin beta 30 [Source:MGI Symbol;Acc:MGI:1920920]|Defb30|PTHR15001_SF21
>nbr-miR-ev11	ENSMUSG00000031618	ENSMUSG00000031618|nuclear receptor subfamily 3, group C, member 2 [Source:MGI Symbol;Acc:MGI:99459]|Nr3c2|PTHR24084_SF22
>nbr-miR-ev11	ENSMUSG00000059327	ENSMUSG00000059327|ectodysplasin-A [Source:MGI Symbol;Acc:MGI:1195272]|Eda|TF655539
>nbr-miR-ev11	ENSMUSG00000012350	ENSMUSG00000012350|ets homologous factor [Source:MGI Symbol;Acc:MGI:1270840]|Ehf|PTHR11849_SF171
>nbr-miR-ev11	ENSMUSG00000001175	ENSMUSG00000001175|calmodulin 1 [Source:MGI Symbol;Acc:MGI:88251]|Calm1|PTHR23050_SF155
>nbr-miR-ev11	ENSMUSG00000042323	ENSMUSG00000042323|polybromo 1 [Source:MGI Symbol;Acc:MGI:1923998]|Pbrm1|PTHR16062_SF10
>nbr-miR-ev11	ENSMUSG00000031618	ENSMUSG00000031618|nuclear receptor subfamily 3, group C, member 2 [Source:MGI Symbol;Acc:MGI:99459]|Nr3c2|PTHR24084_SF22
>nbr-miR-ev11	ENSMUSG00000059327	ENSMUSG00000059327|ectodysplasin-A [Source:MGI Symbol;Acc:MGI:1195272]|Eda|TF655539
>nbr-miR-ev11	ENSMUSG00000075571	ENSMUSG00000075571|defensin beta 30 [Source:MGI Symbol;Acc:MGI:1920920]|Defb30|PTHR15001_SF21
>nbr-miR-ev11	ENSMUSG00000033904	ENSMUSG00000033904|centriolar coiled coil protein 110 [Source:MGI Symbol;Acc:MGI:2141942]|Ccp110|PTHR13594
>nbr-miR-ev11	ENSMUSG00000031242	ENSMUSG00000031242|RIKEN cDNA 2610002M06 gene [Source:MGI Symbol;Acc:MGI:1914278]|2610002M06Rik|PTHR10476
>nbr-miR-ev11	ENSMUSG00000000530	ENSMUSG00000000530|activin A receptor, type II-like 1 [Source:MGI Symbol;Acc:MGI:1338946]|Acvrl1|PTHR23255_SF59
>nbr-miR-ev11	ENSMUSG00000075595	ENSMUSG00000075595|zinc finger protein 652 [Source:MGI Symbol;Acc:MGI:2442221]|Zfp652|PTHR24382_SF21
>nbr-miR-ev11	ENSMUSG00000036452	ENSMUSG00000036452|Rho GTPase activating protein 26 [Source:MGI Symbol;Acc:MGI:1918552]|Arhgap26|PTHR12552_SF4
>nbr-miR-ev11	ENSMUSG00000078584	ENSMUSG00000078584|expressed sequence AU022252 [Source:MGI Symbol;Acc:MGI:2140466]|AU022252|PTHR14553
>nbr-miR-ev11	ENSMUSG00000029536	ENSMUSG00000029536|glutamyl-tRNA(Gln) amidotransferase, subunit C [Source:MGI Symbol;Acc:MGI:1923776]|Gatc|PTHR15004
>nbr-miR-ev11	ENSMUSG00000031232	ENSMUSG00000031232|magnesium transporter 1 [Source:MGI Symbol;Acc:MGI:1914325]|Magt1|PTHR12692
>nbr-miR-ev11	ENSMUSG00000043467	ENSMUSG00000043467|zinc finger and BTB domain containing 37 [Source:MGI Symbol;Acc:MGI:2444467]|Zbtb37|PTHR24375_SF2
>nbr-miR-ev11	ENSMUSG00000021111	ENSMUSG00000021111|poly (A) polymerase alpha [Source:MGI Symbol;Acc:MGI:109301]|Papola|PTHR10682_SF9
>nbr-miR-ev11	ENSMUSG00000021111	ENSMUSG00000021111|poly (A) polymerase alpha [Source:MGI Symbol;Acc:MGI:109301]|Papola|PTHR10682_SF9
>nbr-miR-ev11	ENSMUSG00000041540	ENSMUSG00000041540|SRY (sex determining region Y)-box 5 [Source:MGI Symbol;Acc:MGI:98367]|Sox5|PTHR10270_SF30
>nbr-miR-ev11	ENSMUSG00000045252	ENSMUSG00000045252|zinc finger protein 574 [Source:MGI Symbol;Acc:MGI:2442951]|Zfp574|PTHR24375_SF38
>nbr-miR-ev11	ENSMUSG00000022885	ENSMUSG00000022885|beta galactoside alpha 2,6 sialyltransferase 1 [Source:MGI Symbol;Acc:MGI:108470]|St6gal1|PTHR13713_SF34
>nbr-miR-ev11	ENSMUSG00000037225	ENSMUSG00000037225|fibroblast growth factor 2 [Source:MGI Symbol;Acc:MGI:95516]|Fgf2|PTHR11486_SF68
>nbr-miR-ev11	ENSMUSG00000033216	ENSMUSG00000033216|eukaryotic elongation factor, selenocysteine-tRNA-specific [Source:MGI Symbol;Acc:MGI:2137092]|Eefsec|PTHR23115_SF106
>nbr-miR-ev11	ENSMUSG00000026080	ENSMUSG00000026080|carbohydrate sulfotransferase 10 [Source:MGI Symbol;Acc:MGI:2138283]|Chst10|PTHR12137_SF2
>nbr-miR-ev11	ENSMUSG00000003545	ENSMUSG00000003545|FBJ osteosarcoma oncogene B [Source:MGI Symbol;Acc:MGI:95575]|Fosb|PTHR23351_SF3
>nbr-miR-ev11	ENSMUSG00000003545	ENSMUSG00000003545|FBJ osteosarcoma oncogene B [Source:MGI Symbol;Acc:MGI:95575]|Fosb|PTHR23351_SF3
>nbr-miR-ev11	ENSMUSG00000039057	ENSMUSG00000039057|myosin XVI [Source:MGI Symbol;Acc:MGI:2685951]|Myo16|PTHR13140_SF345
>nbr-miR-ev11	ENSMUSG00000003545	ENSMUSG00000003545|FBJ osteosarcoma oncogene B [Source:MGI Symbol;Acc:MGI:95575]|Fosb|PTHR23351_SF3
>nbr-miR-ev11	ENSMUSG00000039057	ENSMUSG00000039057|myosin XVI [Source:MGI Symbol;Acc:MGI:2685951]|Myo16|PTHR13140_SF345
>nbr-miR-ev11	ENSMUSG00000003545	ENSMUSG00000003545|FBJ osteosarcoma oncogene B [Source:MGI Symbol;Acc:MGI:95575]|Fosb|PTHR23351_SF3
>nbr-miR-ev12	ENSMUSG00000003604	ENSMUSG00000003604|apoptosis, caspase activation inhibitor [Source:MGI Symbol;Acc:MGI:1921518]|Aven|PTHR16524
>nbr-miR-ev12	ENSMUSG00000026456	ENSMUSG00000026456|cytochrome b5 reductase 1 [Source:MGI Symbol;Acc:MGI:1919267]|Cyb5r1|PTHR19370_SF74
>nbr-miR-ev12	ENSMUSG00000033863	ENSMUSG00000033863|Kruppel-like factor 9 [Source:MGI Symbol;Acc:MGI:1333856]|Klf9|PTHR23223_SF131
>nbr-miR-ev12	ENSMUSG00000037463	ENSMUSG00000037463|F-box protein 27 [Source:MGI Symbol;Acc:MGI:2685007]|Fbxo27|PTHR12125_SF9
>nbr-miR-ev12	ENSMUSG00000047824	ENSMUSG00000047824|pygopus 2 [Source:MGI Symbol;Acc:MGI:1916161]|Pygo2|PTHR23194
>nbr-miR-ev12	ENSMUSG00000031575	ENSMUSG00000031575|ash2 (absent, small, or homeotic)-like (Drosophila) [Source:MGI Symbol;Acc:MGI:1344416]|Ash2l|PTHR10598
>nbr-miR-ev12	ENSMUSG00000047854	ENSMUSG00000047854|syntaxin 19 [Source:MGI Symbol;Acc:MGI:1915409]|Stx19|PTHR19957
>nbr-miR-ev12	ENSMUSG00000048065	ENSMUSG00000048065|cytochrome b5 reductase 2 [Source:MGI Symbol;Acc:MGI:2444415]|Cyb5r2|PTHR19370_SF80
>nbr-miR-ev12	ENSMUSG00000056153	ENSMUSG00000056153|suppressor of cytokine signaling 6 [Source:MGI Symbol;Acc:MGI:1924885]|Socs6|PTHR10385_SF25
>nbr-miR-ev12	ENSMUSG00000028753	ENSMUSG00000028753|von Willebrand factor A domain containing 5B1 [Source:MGI Symbol;Acc:MGI:1922968]|Vwa5b1|PTHR10338_SF109
>nbr-miR-ev12	ENSMUSG00000037463	ENSMUSG00000037463|F-box protein 27 [Source:MGI Symbol;Acc:MGI:2685007]|Fbxo27|PTHR12125_SF9
>nbr-miR-ev12	ENSMUSG00000047824	ENSMUSG00000047824|pygopus 2 [Source:MGI Symbol;Acc:MGI:1916161]|Pygo2|PTHR23194
>nbr-miR-ev12	ENSMUSG00000028457	ENSMUSG00000028457|ATPase, class I, type 8B, member 5 [Source:MGI Symbol;Acc:MGI:2444287]|Atp8b5|PTHR24092_SF52
>nbr-miR-ev12	ENSMUSG00000037463	ENSMUSG00000037463|F-box protein 27 [Source:MGI Symbol;Acc:MGI:2685007]|Fbxo27|PTHR12125_SF9
>nbr-miR-ev12	ENSMUSG00000080115	ENSMUSG00000080115|methyltransferase like 21B [Source:MGI Symbol;Acc:MGI:3645330]|Mettl21b|PTHR14614_SF5
>nbr-miR-ev12	ENSMUSG00000031575	ENSMUSG00000031575|ash2 (absent, small, or homeotic)-like (Drosophila) [Source:MGI Symbol;Acc:MGI:1344416]|Ash2l|PTHR10598
>nbr-miR-ev12	ENSMUSG00000031575	ENSMUSG00000031575|ash2 (absent, small, or homeotic)-like (Drosophila) [Source:MGI Symbol;Acc:MGI:1344416]|Ash2l|PTHR10598
>nbr-miR-ev12	ENSMUSG00000031575	ENSMUSG00000031575|ash2 (absent, small, or homeotic)-like (Drosophila) [Source:MGI Symbol;Acc:MGI:1344416]|Ash2l|PTHR10598
>nbr-miR-ev12	ENSMUSG00000028457	ENSMUSG00000028457|ATPase, class I, type 8B, member 5 [Source:MGI Symbol;Acc:MGI:2444287]|Atp8b5|PTHR24092_SF52
>nbr-miR-ev12	ENSMUSG00000031575	ENSMUSG00000031575|ash2 (absent, small, or homeotic)-like (Drosophila) [Source:MGI Symbol;Acc:MGI:1344416]|Ash2l|PTHR10598
>nbr-miR-ev12	ENSMUSG00000026456	ENSMUSG00000026456|cytochrome b5 reductase 1 [Source:MGI Symbol;Acc:MGI:1919267]|Cyb5r1|PTHR19370_SF74
>nbr-miR-ev12	ENSMUSG00000031575	ENSMUSG00000031575|ash2 (absent, small, or homeotic)-like (Drosophila) [Source:MGI Symbol;Acc:MGI:1344416]|Ash2l|PTHR10598
>nbr-miR-ev12	ENSMUSG00000031575	ENSMUSG00000031575|ash2 (absent, small, or homeotic)-like (Drosophila) [Source:MGI Symbol;Acc:MGI:1344416]|Ash2l|PTHR10598
>nbr-miR-ev12	ENSMUSG00000027947	ENSMUSG00000027947|interleukin 6 receptor, alpha [Source:MGI Symbol;Acc:MGI:105304]|Il6ra|PTHR23036_SF81
>nbr-miR-ev12	ENSMUSG00000046707	ENSMUSG00000046707|casein kinase 2, alpha prime polypeptide [Source:MGI Symbol;Acc:MGI:88547]|Csnk2a2|PTHR24054
>nbr-miR-ev12	ENSMUSG00000048065	ENSMUSG00000048065|cytochrome b5 reductase 2 [Source:MGI Symbol;Acc:MGI:2444415]|Cyb5r2|PTHR19370_SF80
>nbr-miR-ev13	ENSMUSG00000004317	ENSMUSG00000004317|chloride channel, voltage-sensitive 5 [Source:MGI Symbol;Acc:MGI:99486]|Clcn5|PTHR11689_SF63
>nbr-miR-ev13	ENSMUSG00000006642	ENSMUSG00000006642|transcription factor 23 [Source:MGI Symbol;Acc:MGI:1934960]|Tcf23|PTHR23349_SF43
>nbr-miR-ev13	ENSMUSG00000030353	ENSMUSG00000030353|TEA domain family member 4 [Source:MGI Symbol;Acc:MGI:106907]|Tead4|PTHR11834
>nbr-miR-ev13	ENSMUSG00000020668	ENSMUSG00000020668|kinesin family member 3C [Source:MGI Symbol;Acc:MGI:107979]|Kif3c|PTHR24115_SF349
>nbr-miR-ev13	ENSMUSG00000016946	ENSMUSG00000016946|potassium channel tetramerisation domain containing 5 [Source:MGI Symbol;Acc:MGI:1916509]|Kctd5|PTHR14958_SF12
>nbr-miR-ev13	ENSMUSG00000016496	ENSMUSG00000016496|CD274 antigen [Source:MGI Symbol;Acc:MGI:1926446]|Cd274|PTHR25462_SF215
>nbr-miR-ev13	ENSMUSG00000023010	ENSMUSG00000023010|transmembrane BAX inhibitor motif containing 6 [Source:MGI Symbol;Acc:MGI:99682]|Tmbim6|PTHR23291
>nbr-miR-ev13	ENSMUSG00000020814	ENSMUSG00000020814|matrix-remodelling associated 7 [Source:MGI Symbol;Acc:MGI:1914872]|Mxra7|PTHR21845
>nbr-miR-ev13	ENSMUSG00000023032	ENSMUSG00000023032|solute carrier family 4 (anion exchanger), member 8 [Source:MGI Symbol;Acc:MGI:1928745]|Slc4a8|PTHR11453_SF37
>nbr-miR-ev13	ENSMUSG00000028793	ENSMUSG00000028793|ring finger protein 19B [Source:MGI Symbol;Acc:MGI:1922484]|Rnf19b|PTHR11685_SF109
>nbr-miR-ev13	ENSMUSG00000015243	ENSMUSG00000015243|ATP-binding cassette, sub-family A (ABC1), member 1 [Source:MGI Symbol;Acc:MGI:99607]|Abca1|PTHR19229_SF34
>nbr-miR-ev13	ENSMUSG00000028633	ENSMUSG00000028633|cytidine 5'-triphosphate synthase [Source:MGI Symbol;Acc:MGI:1858304]|Ctps|PTHR11550
>nbr-miR-ev13	ENSMUSG00000035878	ENSMUSG00000035878|hydroxylysine kinase 1 [Source:MGI Symbol;Acc:MGI:2443139]|Hykk|PTHR21064
>nbr-miR-ev13	ENSMUSG00000030595	ENSMUSG00000030595|nuclear factor of kappa light polypeptide gene enhancer in B cells inhibitor, beta [Source:MGI Symbol;Acc:MGI:104752]|Nfkbib|PTHR24139_SF30
>nbr-miR-ev13	ENSMUSG00000029560	ENSMUSG00000029560|sorting nexin 8 [Source:MGI Symbol;Acc:MGI:2443816]|Snx8|PTHR10555_SF15
>nbr-miR-ev13	ENSMUSG00000079429	ENSMUSG00000079429|maestro heat-like repeat family member 2A [Source:MGI Symbol;Acc:MGI:3705228]|Mroh2a|PTHR23120_SF14
>nbr-miR-ev13	ENSMUSG00000040446	ENSMUSG00000040446|regulation of nuclear pre-mRNA domain containing 1A [Source:MGI Symbol;Acc:MGI:2385066]|Rprd1a|PTHR12460
>nbr-miR-ev13	ENSMUSG00000045140	ENSMUSG00000045140|phosphatidylinositol glycan anchor biosynthesis, class W [Source:MGI Symbol;Acc:MGI:1917575]|Pigw|PTHR20661
>nbr-miR-ev13	ENSMUSG00000060240	ENSMUSG00000060240|cell cycle exit and neuronal differentiation 1 [Source:MGI Symbol;Acc:MGI:1929898]|Cend1|TF610456
>nbr-miR-ev13	ENSMUSG00000039021	ENSMUSG00000039021|tetratricopeptide repeat domain 16 [Source:MGI Symbol;Acc:MGI:2443048]|Ttc16|PTHR23083_SF395
>nbr-miR-ev13	ENSMUSG00000068566	ENSMUSG00000068566|myeloid-associated differentiation marker [Source:MGI Symbol;Acc:MGI:1355332]|Myadm|PTHR17068
>nbr-miR-ev13	ENSMUSG00000035238	ENSMUSG00000035238|potassium channel, subfamily K, member 15 [Source:MGI Symbol;Acc:MGI:2675209]|Kcnk15|PTHR11003_SF18
>nbr-miR-ev13	ENSMUSG00000079429	ENSMUSG00000079429|maestro heat-like repeat family member 2A [Source:MGI Symbol;Acc:MGI:3705228]|Mroh2a|PTHR23120_SF14
>nbr-miR-ev13	ENSMUSG00000005225	ENSMUSG00000005225|pleckstrin homology domain containing, family A (phosphoinositide binding specific) member 8 [Source:MGI Symbol;Acc:MGI:2681164]|Plekha8|PTHR10219_SF16
>nbr-miR-ev13	ENSMUSG00000060240	ENSMUSG00000060240|cell cycle exit and neuronal differentiation 1 [Source:MGI Symbol;Acc:MGI:1929898]|Cend1|TF610456
>nbr-miR-ev13	ENSMUSG00000014077	ENSMUSG00000014077|calcineurin-like EF hand protein 1 [Source:MGI Symbol;Acc:MGI:1927185]|Chp1|PTHR23056_SF17
>nbr-miR-ev13	ENSMUSG00000060240	ENSMUSG00000060240|cell cycle exit and neuronal differentiation 1 [Source:MGI Symbol;Acc:MGI:1929898]|Cend1|TF610456
>nbr-miR-ev13	ENSMUSG00000056999	ENSMUSG00000056999|insulin degrading enzyme [Source:MGI Symbol;Acc:MGI:96412]|Ide|PTHR11851_SF85
>nbr-miR-ev13	ENSMUSG00000074673	ENSMUSG00000074673|tubulin tyrosine ligase-like family, member 9 [Source:MGI Symbol;Acc:MGI:1913589]|Ttll9|PTHR12241_SF39
>nbr-miR-ev13	ENSMUSG00000023007	ENSMUSG00000023007|pre-mRNA processing factor 40B [Source:MGI Symbol;Acc:MGI:1925583]|Prpf40b
>nbr-miR-ev13	ENSMUSG00000074673	ENSMUSG00000074673|tubulin tyrosine ligase-like family, member 9 [Source:MGI Symbol;Acc:MGI:1913589]|Ttll9|PTHR12241_SF39
>nbr-miR-ev13	ENSMUSG00000023032	ENSMUSG00000023032|solute carrier family 4 (anion exchanger), member 8 [Source:MGI Symbol;Acc:MGI:1928745]|Slc4a8|PTHR11453_SF37
>nbr-miR-ev13	ENSMUSG00000066682	ENSMUSG00000066682|paired immunoglobin-like type 2 receptor beta 2 [Source:MGI Symbol;Acc:MGI:2450535]|Pilrb2|PTHR15549_SF2
>nbr-miR-ev13	ENSMUSG00000068566	ENSMUSG00000068566|myeloid-associated differentiation marker [Source:MGI Symbol;Acc:MGI:1355332]|Myadm|PTHR17068
>nbr-miR-ev13	ENSMUSG00000026596	ENSMUSG00000026596|v-abl Abelson murine leukemia viral oncogene 2 (arg, Abelson-related gene) [Source:MGI Symbol;Acc:MGI:87860]|Abl2|PTHR24418_SF87
>nbr-miR-ev13	ENSMUSG00000097829	ENSMUSG00000097829|myeloid-associated differentiation marker [Source:MGI Symbol;Acc:MGI:1355332]|Myadm|PTHR17068
>nbr-miR-ev13	ENSMUSG00000038094	ENSMUSG00000038094|ATPase type 13A4 [Source:MGI Symbol;Acc:MGI:1924456]|Atp13a4|PTHR24093_SF279
>nbr-miR-ev13	ENSMUSG00000038094	ENSMUSG00000038094|ATPase type 13A4 [Source:MGI Symbol;Acc:MGI:1924456]|Atp13a4|PTHR24093_SF279
>nbr-miR-ev13	ENSMUSG00000026100	ENSMUSG00000026100|myostatin [Source:MGI Symbol;Acc:MGI:95691]|Mstn|PTHR11848_SF13
>nbr-miR-ev13	ENSMUSG00000029560	ENSMUSG00000029560|sorting nexin 8 [Source:MGI Symbol;Acc:MGI:2443816]|Snx8|PTHR10555_SF15
>nbr-miR-ev13	ENSMUSG00000068566	ENSMUSG00000068566|myeloid-associated differentiation marker [Source:MGI Symbol;Acc:MGI:1355332]|Myadm|PTHR17068
>nbr-miR-ev13	ENSMUSG00000029560	ENSMUSG00000029560|sorting nexin 8 [Source:MGI Symbol;Acc:MGI:2443816]|Snx8|PTHR10555_SF15
>nbr-miR-ev13	ENSMUSG00000029560	ENSMUSG00000029560|sorting nexin 8 [Source:MGI Symbol;Acc:MGI:2443816]|Snx8|PTHR10555_SF15
>nbr-miR-ev13	ENSMUSG00000066684	ENSMUSG00000066684|paired immunoglobin-like type 2 receptor beta 1 [Source:MGI Symbol;Acc:MGI:2450532]|Pilrb1|PTHR15549_SF2
>nbr-miR-ev13	ENSMUSG00000074497	ENSMUSG00000074497|RIKEN cDNA A430078G23 gene [Source:MGI Symbol;Acc:MGI:2442135]|A430078G23Rik|PTHR13944
>nbr-miR-ev14	ENSMUSG00000032238	ENSMUSG00000032238|RAR-related orphan receptor alpha [Source:MGI Symbol;Acc:MGI:104661]|Rora|PTHR24082_SF108
>nbr-miR-ev14	ENSMUSG00000038765	ENSMUSG00000038765|LIM homeobox transcription factor 1 beta [Source:MGI Symbol;Acc:MGI:1100513]|Lmx1b|PTHR24208_SF96
>nbr-miR-ev14	ENSMUSG00000060671	ENSMUSG00000060671|ATPase, class I, type 8B, member 2 [Source:MGI Symbol;Acc:MGI:1859660]|Atp8b2|PTHR24092_SF47
>nbr-miR-ev14	ENSMUSG00000061894	ENSMUSG00000061894|zinc finger and SCAN domains 20 [Source:MGI Symbol;Acc:MGI:2679268]|Zscan20|PTHR24387_SF198
>nbr-miR-ev14	ENSMUSG00000060671	ENSMUSG00000060671|ATPase, class I, type 8B, member 2 [Source:MGI Symbol;Acc:MGI:1859660]|Atp8b2|PTHR24092_SF47
>nbr-miR-ev14	ENSMUSG00000028412	ENSMUSG00000028412|solute carrier family 44, member 1 [Source:MGI Symbol;Acc:MGI:2140592]|Slc44a1|PTHR12385_SF35
>nbr-miR-ev14	ENSMUSG00000032238	ENSMUSG00000032238|RAR-related orphan receptor alpha [Source:MGI Symbol;Acc:MGI:104661]|Rora|PTHR24082_SF108
>nbr-miR-ev14	ENSMUSG00000026399	ENSMUSG00000026399|CD55 molecule, decay accelerating factor for complement [Source:MGI Symbol;Acc:MGI:104850]|Cd55|PTHR19325_SF319
>nbr-miR-ev14	ENSMUSG00000012640	ENSMUSG00000012640|zinc finger protein 715 [Source:MGI Symbol;Acc:MGI:1917180]|Zfp715|PTHR24377_SF82
>nbr-miR-ev15	ENSMUSG00000022485	ENSMUSG00000022485|homeobox C5 [Source:MGI Symbol;Acc:MGI:96196]|Hoxc5|PTHR24326_SF152
>nbr-miR-ev15	ENSMUSG00000021403	ENSMUSG00000021403|serine (or cysteine) peptidase inhibitor, clade B, member 9b [Source:MGI Symbol;Acc:MGI:894668]|Serpinb9b|PTHR11461_SF67
>nbr-miR-ev15	ENSMUSG00000009905	ENSMUSG00000009905|3-ketodihydrosphingosine reductase [Source:MGI Symbol;Acc:MGI:1918000]|Kdsr|PTHR24320_SF1
>nbr-miR-ev15	ENSMUSG00000008206	ENSMUSG00000008206|ceramide synthase 4 [Source:MGI Symbol;Acc:MGI:1914510]|Cers4|PTHR12560
>nbr-miR-ev15	ENSMUSG00000004359	ENSMUSG00000004359|Spi-C transcription factor (Spi-1/PU.1 related) [Source:MGI Symbol;Acc:MGI:1341168]|Spic|PTHR11849_SF17
>nbr-miR-ev15	ENSMUSG00000010047	ENSMUSG00000010047|hyaluronoglucosaminidase 2 [Source:MGI Symbol;Acc:MGI:1196334]|Hyal2|PTHR11769
>nbr-miR-ev15	ENSMUSG00000008318	ENSMUSG00000008318|RELT tumor necrosis factor receptor [Source:MGI Symbol;Acc:MGI:2443373]|Relt|PTHR23097_SF37
>nbr-miR-ev15	ENSMUSG00000020583	ENSMUSG00000020583|matrilin 3 [Source:MGI Symbol;Acc:MGI:1328350]|Matn3|PTHR22992_SF15
>nbr-miR-ev15	ENSMUSG00000054545	ENSMUSG00000054545|UDP glucuronosyltransferase 1 family, polypeptide A6A [Source:MGI Symbol;Acc:MGI:2137698]|Ugt1a6a|PTHR11926_SF170
>nbr-miR-ev15	ENSMUSG00000020387	ENSMUSG00000020387|jade family PHD finger 2 [Source:MGI Symbol;Acc:MGI:1924151]|Jade2|PTHR13793_SF84
>nbr-miR-ev15	ENSMUSG00000046949	ENSMUSG00000046949|NAD(P)H dehydrogenase, quinone 2 [Source:MGI Symbol;Acc:MGI:104513]|Nqo2|PTHR10204_SF33
>nbr-miR-ev15	ENSMUSG00000020901	ENSMUSG00000020901|phosphoinositide-3-kinase, regulatory subunit 5, p101 [Source:MGI Symbol;Acc:MGI:2443588]|Pik3r5|PTHR15593
>nbr-miR-ev15	ENSMUSG00000026667	ENSMUSG00000026667|U2AF homology motif (UHM) kinase 1 [Source:MGI Symbol;Acc:MGI:1341908]|Uhmk1|PTHR23139_SF14
>nbr-miR-ev15	ENSMUSG00000021404	ENSMUSG00000021404|serine (or cysteine) peptidase inhibitor, clade B, member 9c [Source:MGI Symbol;Acc:MGI:894669]|Serpinb9c|PTHR11461_SF67
>nbr-miR-ev15	ENSMUSG00000022039	ENSMUSG00000022039|a disintegrin and metallopeptidase domain 2 [Source:MGI Symbol;Acc:MGI:1340894]|Adam2|PTHR11905_SF108
>nbr-miR-ev15	ENSMUSG00000020903	ENSMUSG00000020903|syntaxin 8 [Source:MGI Symbol;Acc:MGI:1890156]|Stx8
>nbr-miR-ev15	ENSMUSG00000025016	ENSMUSG00000025016|transmembrane 9 superfamily member 3 [Source:MGI Symbol;Acc:MGI:1914262]|Tm9sf3|PTHR10766_SF41
>nbr-miR-ev15	ENSMUSG00000021929	ENSMUSG00000021929|karyopherin (importin) alpha 3 [Source:MGI Symbol;Acc:MGI:1100863]|Kpna3|PTHR23316
>nbr-miR-ev15	ENSMUSG00000035498	ENSMUSG00000035498|CUB domain containing protein 1 [Source:MGI Symbol;Acc:MGI:2442010]|Cdcp1|PTHR14477
>nbr-miR-ev15	ENSMUSG00000032380	ENSMUSG00000032380|death-associated protein kinase 2 [Source:MGI Symbol;Acc:MGI:1341297]|Dapk2|PTHR22964_SF54
>nbr-miR-ev15	ENSMUSG00000027356	ENSMUSG00000027356|fermitin family member 1 [Source:MGI Symbol;Acc:MGI:2443583]|Fermt1|PTHR16160
>nbr-miR-ev15	ENSMUSG00000030862	ENSMUSG00000030862|carboxypeptidase X 2 (M14 family) [Source:MGI Symbol;Acc:MGI:1926006]|Cpxm2|PTHR11532_SF45
>nbr-miR-ev15	ENSMUSG00000037926	ENSMUSG00000037926|slingshot homolog 2 (Drosophila) [Source:MGI Symbol;Acc:MGI:2679255]|Ssh2|PTHR10159_SF106
>nbr-miR-ev15	ENSMUSG00000009418	ENSMUSG00000009418|neuron navigator 1 [Source:MGI Symbol;Acc:MGI:2183683]|Nav1|PTHR12784_SF3
>nbr-miR-ev15	ENSMUSG00000030854	ENSMUSG00000030854|protein tyrosine phosphatase, non-receptor type 5 [Source:MGI Symbol;Acc:MGI:97807]|Ptpn5|PTHR19134_SF40
>nbr-miR-ev15	ENSMUSG00000038375	ENSMUSG00000038375|transformation related protein 53 inducible nuclear protein 2 [Source:MGI Symbol;Acc:MGI:1915978]|Trp53inp2|PTHR31671
>nbr-miR-ev15	ENSMUSG00000027602	ENSMUSG00000027602|microtubule-associated protein 1 light chain 3 alpha [Source:MGI Symbol;Acc:MGI:1915661]|Map1lc3a|PTHR10969_SF14
>nbr-miR-ev15	ENSMUSG00000027291	ENSMUSG00000027291|VPS39 HOPS complex subunit [Source:MGI Symbol;Acc:MGI:2443189]|Vps39|PTHR12894
>nbr-miR-ev15	ENSMUSG00000036832	ENSMUSG00000036832|lysophosphatidic acid receptor 3 [Source:MGI Symbol;Acc:MGI:1929469]|Lpar3|PTHR22750
>nbr-miR-ev15	ENSMUSG00000031278	ENSMUSG00000031278|acyl-CoA synthetase long-chain family member 4 [Source:MGI Symbol;Acc:MGI:1354713]|Acsl4|PTHR24096_SF126
>nbr-miR-ev15	ENSMUSG00000027718	ENSMUSG00000027718|interleukin 21 [Source:MGI Symbol;Acc:MGI:1890474]|Il21|PTHR14356
>nbr-miR-ev15	ENSMUSG00000063681	ENSMUSG00000063681|crumbs family member 1, photoreceptor morphogenesis associated [Source:MGI Symbol;Acc:MGI:2136343]|Crb1|PTHR24049
>nbr-miR-ev15	ENSMUSG00000090171	ENSMUSG00000090171|UDP glucuronosyltransferase 1 family, polypeptide A2 [Source:MGI Symbol;Acc:MGI:3576049]|Ugt1a2|PTHR11926_SF166
>nbr-miR-ev15	ENSMUSG00000034761	ENSMUSG00000034761|mitogen-activated protein kinase kinase kinase kinase 5 [Source:MGI Symbol;Acc:MGI:1925503]|Map4k5|PTHR24361_SF203
>nbr-miR-ev15	ENSMUSG00000051166	ENSMUSG00000051166|echinoderm microtubule associated protein like 5 [Source:MGI Symbol;Acc:MGI:2442513]|Eml5|PTHR13720_SF16
>nbr-miR-ev15	ENSMUSG00000009418	ENSMUSG00000009418|neuron navigator 1 [Source:MGI Symbol;Acc:MGI:2183683]|Nav1|PTHR12784_SF3
>nbr-miR-ev15	ENSMUSG00000035637	ENSMUSG00000035637|glyoxylate reductase/hydroxypyruvate reductase [Source:MGI Symbol;Acc:MGI:1923488]|Grhpr|PTHR10996_SF106
>nbr-miR-ev15	ENSMUSG00000038070	ENSMUSG00000038070|centlein, centrosomal protein [Source:MGI Symbol;Acc:MGI:2443104]|Cntln|PTHR18957
>nbr-miR-ev15	ENSMUSG00000033706	ENSMUSG00000033706|SET and MYND domain containing 5 [Source:MGI Symbol;Acc:MGI:108048]|Smyd5|PTHR12197_SF153
>nbr-miR-ev15	ENSMUSG00000048388	ENSMUSG00000048388|family with sequence similarity 171, member B [Source:MGI Symbol;Acc:MGI:2444579]|Fam171b|PTHR31626
>nbr-miR-ev15	ENSMUSG00000047298	ENSMUSG00000047298|potassium channel, subfamily V, member 2 [Source:MGI Symbol;Acc:MGI:2670981]|Kcnv2|PTHR11537_SF40
>nbr-miR-ev15	ENSMUSG00000045930	ENSMUSG00000045930|C-type lectin domain family 14, member a [Source:MGI Symbol;Acc:MGI:1914114]|Clec14a|PTHR24838_SF258
>nbr-miR-ev15	ENSMUSG00000046949	ENSMUSG00000046949|NAD(P)H dehydrogenase, quinone 2 [Source:MGI Symbol;Acc:MGI:104513]|Nqo2|PTHR10204_SF33
>nbr-miR-ev15	ENSMUSG00000049281	ENSMUSG00000049281|sodium channel, voltage-gated, type III, beta [Source:MGI Symbol;Acc:MGI:1918882]|Scn3b|PTHR10546
>nbr-miR-ev15	ENSMUSG00000090124	ENSMUSG00000090124|UDP glucuronosyltransferase 1 family, polypeptide A7C [Source:MGI Symbol;Acc:MGI:3032636]|Ugt1a7c|PTHR11926_SF138
>nbr-miR-ev15	ENSMUSG00000031302	ENSMUSG00000031302|neuroligin 3 [Source:MGI Symbol;Acc:MGI:2444609]|Nlgn3|PTHR11559_SF145
>nbr-miR-ev15	ENSMUSG00000037529	ENSMUSG00000037529|protease, serine 40 [Source:MGI Symbol;Acc:MGI:1270857]|Prss40|PTHR24259_SF14
>nbr-miR-ev15	ENSMUSG00000060924	ENSMUSG00000060924|CUB and Sushi multiple domains 1 [Source:MGI Symbol;Acc:MGI:2137383]|Csmd1|PTHR19325_SF323
>nbr-miR-ev15	ENSMUSG00000029605	ENSMUSG00000029605|2'-5' oligoadenylate synthetase 1B [Source:MGI Symbol;Acc:MGI:97430]|Oas1b|PTHR11258
>nbr-miR-ev15	ENSMUSG00000066235	ENSMUSG00000066235|protein O-linked mannose beta 1,4-N-acetylglucosaminyltransferase 2 [Source:MGI Symbol;Acc:MGI:2143424]|Pomgnt2|PTHR20961_SF0
>nbr-miR-ev15	ENSMUSG00000020527	ENSMUSG00000020527|myosin XIX [Source:MGI Symbol;Acc:MGI:1913446]|Myo19|PTHR13140_SF289
>nbr-miR-ev15	ENSMUSG00000042608	ENSMUSG00000042608|serine/threonine kinase 40 [Source:MGI Symbol;Acc:MGI:1921428]|Stk40|PTHR22961
>nbr-miR-ev15	ENSMUSG00000032633	ENSMUSG00000032633|folliculin [Source:MGI Symbol;Acc:MGI:2442184]|Flcn|PTHR31441
>nbr-miR-ev15	ENSMUSG00000050332	ENSMUSG00000050332|APC membrane recruitment 1 [Source:MGI Symbol;Acc:MGI:1919595]|Amer1|PTHR22237
>nbr-miR-ev15	ENSMUSG00000089943	ENSMUSG00000089943|UDP glucuronosyltransferase 1 family, polypeptide A5 [Source:MGI Symbol;Acc:MGI:3032634]|Ugt1a5|PTHR11926_SF166
>nbr-miR-ev15	ENSMUSG00000089960	ENSMUSG00000089960|UDP glucuronosyltransferase 1 family, polypeptide A1 [Source:MGI Symbol;Acc:MGI:98898]|Ugt1a1|PTHR11926_SF173
>nbr-miR-ev15	ENSMUSG00000090175	ENSMUSG00000090175|UDP glucuronosyltransferase 1 family, polypeptide A9 [Source:MGI Symbol;Acc:MGI:3576092]|Ugt1a9|PTHR11926_SF138
>nbr-miR-ev15	ENSMUSG00000031750	ENSMUSG00000031750|interleukin 34 [Source:MGI Symbol;Acc:MGI:1923777]|Il34|TF337386
>nbr-miR-ev15	ENSMUSG00000061808	ENSMUSG00000061808|transthyretin [Source:MGI Symbol;Acc:MGI:98865]|Ttr|PTHR10395
>nbr-miR-ev15	ENSMUSG00000030795	ENSMUSG00000030795|fused in sarcoma [Source:MGI Symbol;Acc:MGI:1353633]|Fus
>nbr-miR-ev15	ENSMUSG00000074677	ENSMUSG00000074677|signal-regulatory protein beta 1C [Source:MGI Symbol;Acc:MGI:3807521]|Sirpb1c|PTHR19971_SF3
>nbr-miR-ev15	ENSMUSG00000038070	ENSMUSG00000038070|centlein, centrosomal protein [Source:MGI Symbol;Acc:MGI:2443104]|Cntln|PTHR18957
>nbr-miR-ev15	ENSMUSG00000020387	ENSMUSG00000020387|jade family PHD finger 2 [Source:MGI Symbol;Acc:MGI:1924151]|Jade2|PTHR13793_SF84
>nbr-miR-ev15	ENSMUSG00000020387	ENSMUSG00000020387|jade family PHD finger 2 [Source:MGI Symbol;Acc:MGI:1924151]|Jade2|PTHR13793_SF84
>nbr-miR-ev15	ENSMUSG00000074677	ENSMUSG00000074677|signal-regulatory protein beta 1C [Source:MGI Symbol;Acc:MGI:3807521]|Sirpb1c|PTHR19971_SF3
>nbr-miR-ev15	ENSMUSG00000026009	ENSMUSG00000026009|inducible T cell co-stimulator [Source:MGI Symbol;Acc:MGI:1858745]|Icos|PTHR20904
>nbr-miR-ev15	ENSMUSG00000030854	ENSMUSG00000030854|protein tyrosine phosphatase, non-receptor type 5 [Source:MGI Symbol;Acc:MGI:97807]|Ptpn5|PTHR19134_SF40
>nbr-miR-ev15	ENSMUSG00000032633	ENSMUSG00000032633|folliculin [Source:MGI Symbol;Acc:MGI:2442184]|Flcn|PTHR31441
>nbr-miR-ev15	ENSMUSG00000027291	ENSMUSG00000027291|VPS39 HOPS complex subunit [Source:MGI Symbol;Acc:MGI:2443189]|Vps39|PTHR12894
>nbr-miR-ev15	ENSMUSG00000022865	ENSMUSG00000022865|coxsackie virus and adenovirus receptor [Source:MGI Symbol;Acc:MGI:1201679]|Cxadr|PTHR12231_SF9
>nbr-miR-ev15	ENSMUSG00000090145	ENSMUSG00000090145|UDP glucuronosyltransferase 1 family, polypeptide A6B [Source:MGI Symbol;Acc:MGI:3580629]|Ugt1a6b|PTHR11926_SF170
>nbr-miR-ev15	ENSMUSG00000089675	ENSMUSG00000089675|UDP glucuronosyltransferase 1 family, polypeptide A8 [Source:MGI Symbol;Acc:MGI:3576090]|Ugt1a8|PTHR11926_SF138
>nbr-miR-ev15	ENSMUSG00000061353	ENSMUSG00000061353|chemokine (C-X-C motif) ligand 12 [Source:MGI Symbol;Acc:MGI:103556]|Cxcl12|PTHR18837
>nbr-miR-ev15	ENSMUSG00000090145	ENSMUSG00000090145|UDP glucuronosyltransferase 1 family, polypeptide A6B [Source:MGI Symbol;Acc:MGI:3580629]|Ugt1a6b|PTHR11926_SF170
>nbr-miR-ev15	ENSMUSG00000030352	ENSMUSG00000030352|tetraspanin 9 [Source:MGI Symbol;Acc:MGI:1924558]|Tspan9|PTHR19282_SF41
>nbr-miR-ev15	ENSMUSG00000034761	ENSMUSG00000034761|mitogen-activated protein kinase kinase kinase kinase 5 [Source:MGI Symbol;Acc:MGI:1925503]|Map4k5|PTHR24361_SF203
>nbr-miR-ev15	ENSMUSG00000090165	ENSMUSG00000090165|UDP glycosyltransferase 1 family, polypeptide A10 [Source:MGI Symbol;Acc:MGI:3580642]|Ugt1a10|PTHR11926_SF138
>nbr-miR-ev15	ENSMUSG00000031278	ENSMUSG00000031278|acyl-CoA synthetase long-chain family member 4 [Source:MGI Symbol;Acc:MGI:1354713]|Acsl4|PTHR24096_SF126
>nbr-miR-ev15	ENSMUSG00000030352	ENSMUSG00000030352|tetraspanin 9 [Source:MGI Symbol;Acc:MGI:1924558]|Tspan9|PTHR19282_SF41
>nbr-miR-ev15	ENSMUSG00000034761	ENSMUSG00000034761|mitogen-activated protein kinase kinase kinase kinase 5 [Source:MGI Symbol;Acc:MGI:1925503]|Map4k5|PTHR24361_SF203
>nbr-miR-ev15	ENSMUSG00000026883	ENSMUSG00000026883|disabled 2 interacting protein [Source:MGI Symbol;Acc:MGI:1916851]|Dab2ip|PTHR10194_SF26
>nbr-miR-ev15	ENSMUSG00000031278	ENSMUSG00000031278|acyl-CoA synthetase long-chain family member 4 [Source:MGI Symbol;Acc:MGI:1354713]|Acsl4|PTHR24096_SF126
>nbr-miR-ev15	ENSMUSG00000090124	ENSMUSG00000090124|UDP glucuronosyltransferase 1 family, polypeptide A7C [Source:MGI Symbol;Acc:MGI:3032636]|Ugt1a7c|PTHR11926_SF138
>nbr-miR-ev15	ENSMUSG00000021404	ENSMUSG00000021404|serine (or cysteine) peptidase inhibitor, clade B, member 9c [Source:MGI Symbol;Acc:MGI:894669]|Serpinb9c|PTHR11461_SF67
>nbr-miR-ev15	ENSMUSG00000042608	ENSMUSG00000042608|serine/threonine kinase 40 [Source:MGI Symbol;Acc:MGI:1921428]|Stk40|PTHR22961
>nbr-miR-ev15	ENSMUSG00000049281	ENSMUSG00000049281|sodium channel, voltage-gated, type III, beta [Source:MGI Symbol;Acc:MGI:1918882]|Scn3b|PTHR10546
>nbr-miR-ev15	ENSMUSG00000054545	ENSMUSG00000054545|UDP glucuronosyltransferase 1 family, polypeptide A6A [Source:MGI Symbol;Acc:MGI:2137698]|Ugt1a6a|PTHR11926_SF170
>nbr-miR-ev15	ENSMUSG00000031278	ENSMUSG00000031278|acyl-CoA synthetase long-chain family member 4 [Source:MGI Symbol;Acc:MGI:1354713]|Acsl4|PTHR24096_SF126
>nbr-miR-ev15	ENSMUSG00000027224	ENSMUSG00000027224|dual oxidase maturation factor 1 [Source:MGI Symbol;Acc:MGI:2384861]|Duoxa1|PTHR31158
>nbr-miR-ev15	ENSMUSG00000036099	ENSMUSG00000036099|vezatin, adherens junctions transmembrane protein [Source:MGI Symbol;Acc:MGI:2143698]|Vezt|PTHR15989
>nbr-miR-ev15	ENSMUSG00000031302	ENSMUSG00000031302|neuroligin 3 [Source:MGI Symbol;Acc:MGI:2444609]|Nlgn3|PTHR11559_SF145
>nbr-miR-ev15	ENSMUSG00000026667	ENSMUSG00000026667|U2AF homology motif (UHM) kinase 1 [Source:MGI Symbol;Acc:MGI:1341908]|Uhmk1|PTHR23139_SF14
>nbr-miR-ev15	ENSMUSG00000020804	ENSMUSG00000020804|arylalkylamine N-acetyltransferase [Source:MGI Symbol;Acc:MGI:1328365]|Aanat|PTHR10908
>nbr-miR-ev15	ENSMUSG00000053963	ENSMUSG00000053963|mechanosensory transduction mediator [Source:MGI Symbol;Acc:MGI:2138735]|Stum|PTHR21676
>nbr-miR-ev15	ENSMUSG00000045934	ENSMUSG00000045934|myotubularin related protein 11 [Source:MGI Symbol;Acc:MGI:2652817]|Mtmr11|PTHR10807_SF51
>nbr-miR-ev15	ENSMUSG00000028496	ENSMUSG00000028496|myeloid/lymphoid or mixed-lineage leukemia; translocated to, 3 [Source:MGI Symbol;Acc:MGI:1917372]|Mllt3|PTHR23195_SF25
>nbr-miR-ev15	ENSMUSG00000026883	ENSMUSG00000026883|disabled 2 interacting protein [Source:MGI Symbol;Acc:MGI:1916851]|Dab2ip|PTHR10194_SF26
>nbr-miR-ev15	ENSMUSG00000029790	ENSMUSG00000029790|centrosomal protein 41 [Source:MGI Symbol;Acc:MGI:1891414]|Cep41|PTHR13253_SF53
>nbr-miR-ev15	ENSMUSG00000020063	ENSMUSG00000020063|sirtuin 1 [Source:MGI Symbol;Acc:MGI:2135607]|Sirt1|PTHR11085_SF15
>nbr-miR-ev15	ENSMUSG00000031750	ENSMUSG00000031750|interleukin 34 [Source:MGI Symbol;Acc:MGI:1923777]|Il34|TF337386
>nbr-miR-ev15	ENSMUSG00000008318	ENSMUSG00000008318|RELT tumor necrosis factor receptor [Source:MGI Symbol;Acc:MGI:2443373]|Relt|PTHR23097_SF37
>nbr-miR-ev15	ENSMUSG00000000632	ENSMUSG00000000632|seizure related gene 6 [Source:MGI Symbol;Acc:MGI:104745]|Sez6|PTHR19325_SF92
>nbr-miR-ev15	ENSMUSG00000026667	ENSMUSG00000026667|U2AF homology motif (UHM) kinase 1 [Source:MGI Symbol;Acc:MGI:1341908]|Uhmk1|PTHR23139_SF14
>nbr-miR-ev15	ENSMUSG00000033083	ENSMUSG00000033083|TBC1 domain family, member 4 [Source:MGI Symbol;Acc:MGI:2429660]|Tbc1d4|PTHR11232_SF37
>nbr-miR-ev15	ENSMUSG00000040797	ENSMUSG00000040797|IQ motif and Sec7 domain 3 [Source:MGI Symbol;Acc:MGI:2677208]|Iqsec3|PTHR10663_SF62
>nbr-miR-ev15	ENSMUSG00000046324	ENSMUSG00000046324|endoplasmic reticulum metallopeptidase 1 [Source:MGI Symbol;Acc:MGI:106250]|Ermp1|PTHR12147_SF6
>nbr-miR-ev15	ENSMUSG00000031302	ENSMUSG00000031302|neuroligin 3 [Source:MGI Symbol;Acc:MGI:2444609]|Nlgn3|PTHR11559_SF145
>nbr-miR-ev15	ENSMUSG00000019990	ENSMUSG00000019990|phosphodiesterase 7B [Source:MGI Symbol;Acc:MGI:1352752]|Pde7b|PTHR11347_SF72
>nbr-miR-ev15	ENSMUSG00000022416	ENSMUSG00000022416|calcium channel, voltage-dependent, alpha 1I subunit [Source:MGI Symbol;Acc:MGI:2178051]|Cacna1i|PTHR10037_SF202
>nbr-miR-ev15	ENSMUSG00000022416	ENSMUSG00000022416|calcium channel, voltage-dependent, alpha 1I subunit [Source:MGI Symbol;Acc:MGI:2178051]|Cacna1i|PTHR10037_SF202
>nbr-miR-ev15	ENSMUSG00000038070	ENSMUSG00000038070|centlein, centrosomal protein [Source:MGI Symbol;Acc:MGI:2443104]|Cntln|PTHR18957
>nbr-miR-ev15	ENSMUSG00000018126	ENSMUSG00000018126|BAI1-associated protein 2-like 2 [Source:MGI Symbol;Acc:MGI:2652819]|Baiap2l2|PTHR14206
>nbr-miR-ev15	ENSMUSG00000018126	ENSMUSG00000018126|BAI1-associated protein 2-like 2 [Source:MGI Symbol;Acc:MGI:2652819]|Baiap2l2|PTHR14206
>nbr-miR-ev15	ENSMUSG00000016541	ENSMUSG00000016541|ataxin 10 [Source:MGI Symbol;Acc:MGI:1859293]|Atxn10|PTHR13255
>nbr-miR-ev15	ENSMUSG00000031930	ENSMUSG00000031930|WW domain containing E3 ubiquitin protein ligase 2 [Source:MGI Symbol;Acc:MGI:1914144]|Wwp2|PTHR11254_SF287
>nbr-miR-ev15	ENSMUSG00000049281	ENSMUSG00000049281|sodium channel, voltage-gated, type III, beta [Source:MGI Symbol;Acc:MGI:1918882]|Scn3b|PTHR10546
>nbr-miR-ev15	ENSMUSG00000034761	ENSMUSG00000034761|mitogen-activated protein kinase kinase kinase kinase 5 [Source:MGI Symbol;Acc:MGI:1925503]|Map4k5|PTHR24361_SF203
>nbr-miR-ev15	ENSMUSG00000049281	ENSMUSG00000049281|sodium channel, voltage-gated, type III, beta [Source:MGI Symbol;Acc:MGI:1918882]|Scn3b|PTHR10546
>nbr-miR-ev15	ENSMUSG00000037529	ENSMUSG00000037529|protease, serine 40 [Source:MGI Symbol;Acc:MGI:1270857]|Prss40|PTHR24259_SF14
>nbr-miR-ev15	ENSMUSG00000010044	ENSMUSG00000010044|zinc finger, MYND domain containing 10 [Source:MGI Symbol;Acc:MGI:2387863]|Zmynd10|PTHR13244
>nbr-miR-ev15	ENSMUSG00000009418	ENSMUSG00000009418|neuron navigator 1 [Source:MGI Symbol;Acc:MGI:2183683]|Nav1|PTHR12784_SF3
>nbr-miR-ev15	ENSMUSG00000029605	ENSMUSG00000029605|2'-5' oligoadenylate synthetase 1B [Source:MGI Symbol;Acc:MGI:97430]|Oas1b|PTHR11258
>nbr-miR-ev15	ENSMUSG00000045659	ENSMUSG00000045659|pleckstrin homology domain containing, family A member 7 [Source:MGI Symbol;Acc:MGI:2445094]|Plekha7|PTHR12752_SF4
>nbr-miR-ev15	ENSMUSG00000106923	ENSMUSG00000106923||Sirpb1c|PTHR19971_SF3
>nbr-miR-ev15	ENSMUSG00000010047	ENSMUSG00000010047|hyaluronoglucosaminidase 2 [Source:MGI Symbol;Acc:MGI:1196334]|Hyal2|PTHR11769
>nbr-miR-ev15	ENSMUSG00000030283	ENSMUSG00000030283|ST8 alpha-N-acetyl-neuraminide alpha-2,8-sialyltransferase 1 [Source:MGI Symbol;Acc:MGI:106011]|St8sia1|PTHR11987
>nbr-miR-ev15	ENSMUSG00000106923	ENSMUSG00000106923||Sirpb1c|PTHR19971_SF3
>nbr-miR-ev15	ENSMUSG00000010047	ENSMUSG00000010047|hyaluronoglucosaminidase 2 [Source:MGI Symbol;Acc:MGI:1196334]|Hyal2|PTHR11769
>nbr-miR-ev15	ENSMUSG00000032777	ENSMUSG00000032777|general transcription factor III C 1 [Source:MGI Symbol;Acc:MGI:107887]|Gtf3c1|PTHR15180
>nbr-miR-ev15	ENSMUSG00000043635	ENSMUSG00000043635|a disintegrin-like and metallopeptidase (reprolysin type) with thrombospondin type 1 motif, 3 [Source:MGI Symbol;Acc:MGI:3045353]|Adamts3|PTHR13723_SF158
>nbr-miR-ev15	ENSMUSG00000103068	ENSMUSG00000103068|inducible T-cell costimulator precursor [Source:RefSeq peptide;Acc:NP_059508]|CR936839.1|PTHR20904
>nbr-miR-ev16	ENSMUSG00000000959	ENSMUSG00000000959|oxidase assembly 1-like [Source:MGI Symbol;Acc:MGI:1916339]|Oxa1l|PTHR12428
>nbr-miR-ev16	ENSMUSG00000000560	ENSMUSG00000000560|gamma-aminobutyric acid (GABA) A receptor, subunit alpha 2 [Source:MGI Symbol;Acc:MGI:95614]|Gabra2
>nbr-miR-ev16	ENSMUSG00000000884	ENSMUSG00000000884|guanine nucleotide binding protein (G protein), beta polypeptide 1-like [Source:MGI Symbol;Acc:MGI:1338057]|Gnb1l|PTHR19854_SF1
>nbr-miR-ev16	ENSMUSG00000001521	ENSMUSG00000001521|tubby-like protein 3 [Source:MGI Symbol;Acc:MGI:1329045]|Tulp3|PTHR16517_SF26
>nbr-miR-ev16	ENSMUSG00000005824	ENSMUSG00000005824|tumor necrosis factor (ligand) superfamily, member 14 [Source:MGI Symbol;Acc:MGI:1355317]|Tnfsf14|PTHR11471
>nbr-miR-ev16	ENSMUSG00000020255	ENSMUSG00000020255|DNA segment, Chr 10, Wayne State University 102, expressed [Source:MGI Symbol;Acc:MGI:106381]|D10Wsu102e|TF601875
>nbr-miR-ev16	ENSMUSG00000020430	ENSMUSG00000020430|pescadillo ribosomal biogenesis factor 1 [Source:MGI Symbol;Acc:MGI:1890613]|Pes1|PTHR12221
>nbr-miR-ev16	ENSMUSG00000020230	ENSMUSG00000020230|protein arginine N-methyltransferase 2 [Source:MGI Symbol;Acc:MGI:1316652]|Prmt2|PTHR11006_SF52
>nbr-miR-ev16	ENSMUSG00000016496	ENSMUSG00000016496|CD274 antigen [Source:MGI Symbol;Acc:MGI:1926446]|Cd274|PTHR25462_SF215
>nbr-miR-ev16	ENSMUSG00000022476	ENSMUSG00000022476|polymerase (RNA) III (DNA directed) polypeptide H [Source:MGI Symbol;Acc:MGI:1926179]|Polr3h|PTHR12709_SF1
>nbr-miR-ev16	ENSMUSG00000022389	ENSMUSG00000022389|thyrotroph embryonic factor [Source:MGI Symbol;Acc:MGI:98663]|Tef|PTHR11988_SF24
>nbr-miR-ev16	ENSMUSG00000024891	ENSMUSG00000024891|solute carrier family 29 (nucleoside transporters), member 2 [Source:MGI Symbol;Acc:MGI:1345278]|Slc29a2|PTHR10332
>nbr-miR-ev16	ENSMUSG00000026322	ENSMUSG00000026322|5 hydroxytryptamine (serotonin) receptor 4 [Source:MGI Symbol;Acc:MGI:109246]|Htr4|PTHR24249_SF33
>nbr-miR-ev16	ENSMUSG00000026374	ENSMUSG00000026374|translin [Source:MGI Symbol;Acc:MGI:109263]|Tsn|PTHR10741
>nbr-miR-ev16	ENSMUSG00000025609	ENSMUSG00000025609|muskelin 1, intracellular mediator containing kelch motifs [Source:MGI Symbol;Acc:MGI:1351638]|Mkln1|PTHR15526
>nbr-miR-ev16	ENSMUSG00000039804	ENSMUSG00000039804|nuclear receptor coactivator 5 [Source:MGI Symbol;Acc:MGI:2385165]|Ncoa5|PTHR23295
>nbr-miR-ev16	ENSMUSG00000028078	ENSMUSG00000028078|doublecortin-like kinase 2 [Source:MGI Symbol;Acc:MGI:1918012]|Dclk2|PTHR24347_SF122
>nbr-miR-ev16	ENSMUSG00000034723	ENSMUSG00000034723|thioredoxin-related transmembrane protein 4 [Source:MGI Symbol;Acc:MGI:106558]|Tmx4|PTHR18929_SF72
>nbr-miR-ev16	ENSMUSG00000030655	ENSMUSG00000030655|SMG1 homolog, phosphatidylinositol 3-kinase-related kinase (C. elegans) [Source:MGI Symbol;Acc:MGI:1919742]|Smg1|PTHR11139_SF59
>nbr-miR-ev16	ENSMUSG00000001985	ENSMUSG00000001985|glutamate receptor, ionotropic, kainate 3 [Source:MGI Symbol;Acc:MGI:95816]|Grik3|PTHR18966_SF174
>nbr-miR-ev16	ENSMUSG00000040918	ENSMUSG00000040918|solute carrier family 19 (thiamine transporter), member 2 [Source:MGI Symbol;Acc:MGI:1928761]|Slc19a2|PTHR10686
>nbr-miR-ev16	ENSMUSG00000040363	ENSMUSG00000040363|BCL6 interacting corepressor [Source:MGI Symbol;Acc:MGI:1918708]|Bcor|PTHR24117
>nbr-miR-ev16	ENSMUSG00000039754	ENSMUSG00000039754|alkB homolog 4, lysine demethylase [Source:MGI Symbol;Acc:MGI:1919291]|Alkbh4|PTHR12463
>nbr-miR-ev16	ENSMUSG00000040363	ENSMUSG00000040363|BCL6 interacting corepressor [Source:MGI Symbol;Acc:MGI:1918708]|Bcor|PTHR24117
>nbr-miR-ev16	ENSMUSG00000050567	ENSMUSG00000050567|mastermind like 1 (Drosophila) [Source:MGI Symbol;Acc:MGI:1890504]|Maml1|PTHR15692
>nbr-miR-ev16	ENSMUSG00000004815	ENSMUSG00000004815|diacylglycerol kinase, theta [Source:MGI Symbol;Acc:MGI:102918]|Dgkq|PTHR11255_SF8
>nbr-miR-ev16	ENSMUSG00000026434	ENSMUSG00000026434|nuclear casein kinase and cyclin-dependent kinase substrate 1 [Source:MGI Symbol;Acc:MGI:1934811]|Nucks1|PTHR15361
>nbr-miR-ev16	ENSMUSG00000040125	ENSMUSG00000040125|G protein-coupled receptor 26 [Source:MGI Symbol;Acc:MGI:2441758]|Gpr26|PTHR24245
>nbr-miR-ev16	ENSMUSG00000052155	ENSMUSG00000052155|activin receptor IIA [Source:MGI Symbol;Acc:MGI:102806]|Acvr2a|PTHR23255_SF64
>nbr-miR-ev16	ENSMUSG00000040327	ENSMUSG00000040327|cullin 9 [Source:MGI Symbol;Acc:MGI:1925559]|Cul9|PTHR22771
>nbr-miR-ev16	ENSMUSG00000042807	ENSMUSG00000042807|HECT, C2 and WW domain containing E3 ubiquitin protein ligase 2 [Source:MGI Symbol;Acc:MGI:2685817]|Hecw2|PTHR11254_SF127
>nbr-miR-ev16	ENSMUSG00000060375	ENSMUSG00000060375|RIKEN cDNA 3110018I06 gene [Source:MGI Symbol;Acc:MGI:1920410]|3110018I06Rik
>nbr-miR-ev16	ENSMUSG00000000884	ENSMUSG00000000884|guanine nucleotide binding protein (G protein), beta polypeptide 1-like [Source:MGI Symbol;Acc:MGI:1338057]|Gnb1l|PTHR19854_SF1
>nbr-miR-ev16	ENSMUSG00000031393	ENSMUSG00000031393|methyl CpG binding protein 2 [Source:MGI Symbol;Acc:MGI:99918]|Mecp2|PTHR15074
>nbr-miR-ev16	ENSMUSG00000046262	ENSMUSG00000046262|expressed sequence C87977 [Source:MGI Symbol;Acc:MGI:2140708]|C87977|PTHR14224
>nbr-miR-ev16	ENSMUSG00000039754	ENSMUSG00000039754|alkB homolog 4, lysine demethylase [Source:MGI Symbol;Acc:MGI:1919291]|Alkbh4|PTHR12463
>nbr-miR-ev16	ENSMUSG00000020695	ENSMUSG00000020695|mannose receptor, C type 2 [Source:MGI Symbol;Acc:MGI:107818]|Mrc2|PTHR22803
>nbr-miR-ev16	ENSMUSG00000015932	ENSMUSG00000015932|destrin [Source:MGI Symbol;Acc:MGI:1929270]|Dstn|PTHR11913
>nbr-miR-ev16	ENSMUSG00000028519	ENSMUSG00000028519|disabled 1 [Source:MGI Symbol;Acc:MGI:108554]|Dab1|PTHR11232_SF40
>nbr-miR-ev16	ENSMUSG00000020230	ENSMUSG00000020230|protein arginine N-methyltransferase 2 [Source:MGI Symbol;Acc:MGI:1316652]|Prmt2|PTHR11006_SF52
>nbr-miR-ev16	ENSMUSG00000020230	ENSMUSG00000020230|protein arginine N-methyltransferase 2 [Source:MGI Symbol;Acc:MGI:1316652]|Prmt2|PTHR11006_SF52
>nbr-miR-ev16	ENSMUSG00000020430	ENSMUSG00000020430|pescadillo ribosomal biogenesis factor 1 [Source:MGI Symbol;Acc:MGI:1890613]|Pes1|PTHR12221
>nbr-miR-ev16	ENSMUSG00000040363	ENSMUSG00000040363|BCL6 interacting corepressor [Source:MGI Symbol;Acc:MGI:1918708]|Bcor|PTHR24117
>nbr-miR-ev16	ENSMUSG00000000884	ENSMUSG00000000884|guanine nucleotide binding protein (G protein), beta polypeptide 1-like [Source:MGI Symbol;Acc:MGI:1338057]|Gnb1l|PTHR19854_SF1
>nbr-miR-ev16	ENSMUSG00000040363	ENSMUSG00000040363|BCL6 interacting corepressor [Source:MGI Symbol;Acc:MGI:1918708]|Bcor|PTHR24117
>nbr-miR-ev16	ENSMUSG00000022389	ENSMUSG00000022389|thyrotroph embryonic factor [Source:MGI Symbol;Acc:MGI:98663]|Tef|PTHR11988_SF24
>nbr-miR-ev16	ENSMUSG00000005625	ENSMUSG00000005625|proteasome (prosome, macropain) 26S subunit, non-ATPase, 4 [Source:MGI Symbol;Acc:MGI:1201670]|Psmd4|PTHR10223
>nbr-miR-ev16	ENSMUSG00000028277	ENSMUSG00000028277|ubiquitin-conjugating enzyme E2J 1 [Source:MGI Symbol;Acc:MGI:1926245]|Ube2j1|PTHR24067_SF54
>nbr-miR-ev16	ENSMUSG00000040363	ENSMUSG00000040363|BCL6 interacting corepressor [Source:MGI Symbol;Acc:MGI:1918708]|Bcor|PTHR24117
>nbr-miR-ev16	ENSMUSG00000039804	ENSMUSG00000039804|nuclear receptor coactivator 5 [Source:MGI Symbol;Acc:MGI:2385165]|Ncoa5|PTHR23295
>nbr-miR-ev16	ENSMUSG00000039804	ENSMUSG00000039804|nuclear receptor coactivator 5 [Source:MGI Symbol;Acc:MGI:2385165]|Ncoa5|PTHR23295
>nbr-miR-ev16	ENSMUSG00000042641	ENSMUSG00000042641|regulator of G-protein signaling like 1 [Source:MGI Symbol;Acc:MGI:2685048]|Rgsl1|PTHR10845_SF137
>nbr-miR-ev16	ENSMUSG00000020230	ENSMUSG00000020230|protein arginine N-methyltransferase 2 [Source:MGI Symbol;Acc:MGI:1316652]|Prmt2|PTHR11006_SF52
>nbr-miR-ev16	ENSMUSG00000042807	ENSMUSG00000042807|HECT, C2 and WW domain containing E3 ubiquitin protein ligase 2 [Source:MGI Symbol;Acc:MGI:2685817]|Hecw2|PTHR11254_SF127
>nbr-miR-ev16	ENSMUSG00000050567	ENSMUSG00000050567|mastermind like 1 (Drosophila) [Source:MGI Symbol;Acc:MGI:1890504]|Maml1|PTHR15692
>nbr-miR-ev16	ENSMUSG00000028277	ENSMUSG00000028277|ubiquitin-conjugating enzyme E2J 1 [Source:MGI Symbol;Acc:MGI:1926245]|Ube2j1|PTHR24067_SF54
>nbr-miR-ev16	ENSMUSG00000004815	ENSMUSG00000004815|diacylglycerol kinase, theta [Source:MGI Symbol;Acc:MGI:102918]|Dgkq|PTHR11255_SF8
>nbr-miR-ev16	ENSMUSG00000004815	ENSMUSG00000004815|diacylglycerol kinase, theta [Source:MGI Symbol;Acc:MGI:102918]|Dgkq|PTHR11255_SF8
>nbr-miR-ev16	ENSMUSG00000042641	ENSMUSG00000042641|regulator of G-protein signaling like 1 [Source:MGI Symbol;Acc:MGI:2685048]|Rgsl1|PTHR10845_SF137
>nbr-miR-ev16	ENSMUSG00000040918	ENSMUSG00000040918|solute carrier family 19 (thiamine transporter), member 2 [Source:MGI Symbol;Acc:MGI:1928761]|Slc19a2|PTHR10686
>nbr-miR-ev16	ENSMUSG00000004815	ENSMUSG00000004815|diacylglycerol kinase, theta [Source:MGI Symbol;Acc:MGI:102918]|Dgkq|PTHR11255_SF8
>nbr-miR-ev16	ENSMUSG00000060519	ENSMUSG00000060519|torsin family 3, member A [Source:MGI Symbol;Acc:MGI:1353652]|Tor3a|PTHR10760
>nbr-miR-ev16	ENSMUSG00000060519	ENSMUSG00000060519|torsin family 3, member A [Source:MGI Symbol;Acc:MGI:1353652]|Tor3a|PTHR10760
>nbr-miR-ev16	ENSMUSG00000006649	ENSMUSG00000006649|nephrosis 1, nephrin [Source:MGI Symbol;Acc:MGI:1859637]|Nphs1|PTHR11640_SF31
>nbr-miR-ev16	ENSMUSG00000033029	ENSMUSG00000033029|RIKEN cDNA 1700088E04 gene [Source:MGI Symbol;Acc:MGI:1920774]|1700088E04Rik|TF323579
>nbr-miR-ev16	ENSMUSG00000000884	ENSMUSG00000000884|guanine nucleotide binding protein (G protein), beta polypeptide 1-like [Source:MGI Symbol;Acc:MGI:1338057]|Gnb1l|PTHR19854_SF1
>nbr-miR-ev16	ENSMUSG00000030655	ENSMUSG00000030655|SMG1 homolog, phosphatidylinositol 3-kinase-related kinase (C. elegans) [Source:MGI Symbol;Acc:MGI:1919742]|Smg1|PTHR11139_SF59
>nbr-miR-ev16	ENSMUSG00000096687	ENSMUSG00000096687|major facilitator superfamily domain containing 4B4 [Source:MGI Symbol;Acc:MGI:3035041]|Mfsd4b4|PTHR23121
>nbr-miR-ev16	ENSMUSG00000096687	ENSMUSG00000096687|major facilitator superfamily domain containing 4B4 [Source:MGI Symbol;Acc:MGI:3035041]|Mfsd4b4|PTHR23121
>nbr-miR-ev16	ENSMUSG00000031393	ENSMUSG00000031393|methyl CpG binding protein 2 [Source:MGI Symbol;Acc:MGI:99918]|Mecp2|PTHR15074
>nbr-miR-ev16	ENSMUSG00000033029	ENSMUSG00000033029|RIKEN cDNA 1700088E04 gene [Source:MGI Symbol;Acc:MGI:1920774]|1700088E04Rik|TF323579
>nbr-miR-ev16	ENSMUSG00000054003	ENSMUSG00000054003|tudor domain containing 9 [Source:MGI Symbol;Acc:MGI:1921941]|Tdrd9|PTHR18934_SF80
>nbr-miR-ev16	ENSMUSG00000028078	ENSMUSG00000028078|doublecortin-like kinase 2 [Source:MGI Symbol;Acc:MGI:1918012]|Dclk2|PTHR24347_SF122
>nbr-miR-ev16	ENSMUSG00000100967	ENSMUSG00000100967|predicted gene 29666 [Source:MGI Symbol;Acc:MGI:5580372]|Gm29666
>nbr-miR-ev16	ENSMUSG00000033029	ENSMUSG00000033029|RIKEN cDNA 1700088E04 gene [Source:MGI Symbol;Acc:MGI:1920774]|1700088E04Rik|TF323579
>nbr-miR-ev16	ENSMUSG00000040327	ENSMUSG00000040327|cullin 9 [Source:MGI Symbol;Acc:MGI:1925559]|Cul9|PTHR22771
>nbr-miR-ev16	ENSMUSG00000054003	ENSMUSG00000054003|tudor domain containing 9 [Source:MGI Symbol;Acc:MGI:1921941]|Tdrd9|PTHR18934_SF80
>nbr-miR-ev16	ENSMUSG00000042641	ENSMUSG00000042641|regulator of G-protein signaling like 1 [Source:MGI Symbol;Acc:MGI:2685048]|Rgsl1|PTHR10845_SF137
>nbr-miR-ev16	ENSMUSG00000028078	ENSMUSG00000028078|doublecortin-like kinase 2 [Source:MGI Symbol;Acc:MGI:1918012]|Dclk2|PTHR24347_SF122
>nbr-miR-ev16	ENSMUSG00000000560	ENSMUSG00000000560|gamma-aminobutyric acid (GABA) A receptor, subunit alpha 2 [Source:MGI Symbol;Acc:MGI:95614]|Gabra2
>nbr-miR-ev16	ENSMUSG00000028078	ENSMUSG00000028078|doublecortin-like kinase 2 [Source:MGI Symbol;Acc:MGI:1918012]|Dclk2|PTHR24347_SF122
>nbr-miR-ev16	ENSMUSG00000030088	ENSMUSG00000030088|aldehyde dehydrogenase 1 family, member L1 [Source:MGI Symbol;Acc:MGI:1340024]|Aldh1l1|PTHR11699_SF120
>nbr-miR-ev16	ENSMUSG00000002221	ENSMUSG00000002221|PAX interacting (with transcription-activation domain) protein 1 [Source:MGI Symbol;Acc:MGI:1890430]|Paxip1|PTHR23196_SF1
>nbr-miR-ev16	ENSMUSG00000025437	ENSMUSG00000025437|ubiquitin specific peptidase 33 [Source:MGI Symbol;Acc:MGI:2159711]|Usp33|PTHR24006_SF369
>nbr-miR-ev16	ENSMUSG00000029838	ENSMUSG00000029838|pleiotrophin [Source:MGI Symbol;Acc:MGI:97804]|Ptn|PTHR13850
>nbr-miR-ev16	ENSMUSG00000096225	ENSMUSG00000096225|LIM homeobox protein 8 [Source:MGI Symbol;Acc:MGI:1096343]|Lhx8|PTHR24208_SF9
>nbr-miR-ev16	ENSMUSG00000040189	ENSMUSG00000040189|coiled-coil domain containing 114 [Source:MGI Symbol;Acc:MGI:2446120]|Ccdc114|PTHR21694
>nbr-miR-ev16	ENSMUSG00000040189	ENSMUSG00000040189|coiled-coil domain containing 114 [Source:MGI Symbol;Acc:MGI:2446120]|Ccdc114|PTHR21694
>nbr-miR-ev16	ENSMUSG00000032536	ENSMUSG00000032536|trafficking protein, kinesin binding 1 [Source:MGI Symbol;Acc:MGI:1914345]|Trak1|PTHR15751_SF11
>nbr-miR-ev17	ENSMUSG00000026594	ENSMUSG00000026594|Ral GEF with PH domain and SH3 binding motif 2 [Source:MGI Symbol;Acc:MGI:1925505]|Ralgps2|PTHR23113_SF180
>nbr-miR-ev17	ENSMUSG00000028437	ENSMUSG00000028437|ubiquitin-associated protein 1 [Source:MGI Symbol;Acc:MGI:2149543]|Ubap1|PTHR15960
>nbr-miR-ev17	ENSMUSG00000027763	ENSMUSG00000027763|muscleblind-like 1 (Drosophila) [Source:MGI Symbol;Acc:MGI:1928482]|Mbnl1|PTHR12675
>nbr-miR-ev17	ENSMUSG00000033114	ENSMUSG00000033114|solute carrier family 35, member D2 [Source:MGI Symbol;Acc:MGI:1917734]|Slc35d2|PTHR11132_SF46
>nbr-miR-ev17	ENSMUSG00000022498	ENSMUSG00000022498|thioredoxin domain containing 11 [Source:MGI Symbol;Acc:MGI:1923620]|Txndc11|PTHR18929_SF57
>nbr-miR-ev17	ENSMUSG00000066149	ENSMUSG00000066149|cell division cycle 26 [Source:MGI Symbol;Acc:MGI:1913690]|Cdc26|TF101057
>nbr-miR-ev17	ENSMUSG00000042854	ENSMUSG00000042854|transformation related protein 53 regulating kinase B [Source:MGI Symbol;Acc:MGI:1914050]|Trp53rkb|PTHR12209
>nbr-miR-ev17	ENSMUSG00000033400	ENSMUSG00000033400|amylo-1,6-glucosidase, 4-alpha-glucanotransferase [Source:MGI Symbol;Acc:MGI:1924809]|Agl|PTHR10569
>nbr-miR-ev17	ENSMUSG00000026594	ENSMUSG00000026594|Ral GEF with PH domain and SH3 binding motif 2 [Source:MGI Symbol;Acc:MGI:1925505]|Ralgps2|PTHR23113_SF180
>nbr-miR-ev17	ENSMUSG00000027763	ENSMUSG00000027763|muscleblind-like 1 (Drosophila) [Source:MGI Symbol;Acc:MGI:1928482]|Mbnl1|PTHR12675
>nbr-miR-ev17	ENSMUSG00000032068	ENSMUSG00000032068|placenta expressed transcript 1 [Source:MGI Symbol;Acc:MGI:1923759]|Plet1|PTHR22527
>nbr-miR-ev17	ENSMUSG00000027763	ENSMUSG00000027763|muscleblind-like 1 (Drosophila) [Source:MGI Symbol;Acc:MGI:1928482]|Mbnl1|PTHR12675
>nbr-miR-ev17	ENSMUSG00000027763	ENSMUSG00000027763|muscleblind-like 1 (Drosophila) [Source:MGI Symbol;Acc:MGI:1928482]|Mbnl1|PTHR12675
>nbr-miR-ev17	ENSMUSG00000026594	ENSMUSG00000026594|Ral GEF with PH domain and SH3 binding motif 2 [Source:MGI Symbol;Acc:MGI:1925505]|Ralgps2|PTHR23113_SF180
>nbr-miR-ev17	ENSMUSG00000027763	ENSMUSG00000027763|muscleblind-like 1 (Drosophila) [Source:MGI Symbol;Acc:MGI:1928482]|Mbnl1|PTHR12675
>nbr-miR-ev17	ENSMUSG00000027763	ENSMUSG00000027763|muscleblind-like 1 (Drosophila) [Source:MGI Symbol;Acc:MGI:1928482]|Mbnl1|PTHR12675
>nbr-miR-ev17	ENSMUSG00000053134	ENSMUSG00000053134|suppressor of Ty 7-like [Source:MGI Symbol;Acc:MGI:1919445]|Supt7l|TF609483
>nbr-miR-ev17	ENSMUSG00000027763	ENSMUSG00000027763|muscleblind-like 1 (Drosophila) [Source:MGI Symbol;Acc:MGI:1928482]|Mbnl1|PTHR12675
>nbr-miR-ev18	ENSMUSG00000042118	ENSMUSG00000042118|betaine-homocysteine methyltransferase 2 [Source:MGI Symbol;Acc:MGI:1891379]|Bhmt2|PTHR21091_SF94
>nbr-miR-ev18	ENSMUSG00000020719	ENSMUSG00000020719|DEAD (Asp-Glu-Ala-Asp) box polypeptide 5 [Source:MGI Symbol;Acc:MGI:105037]|Ddx5|PTHR24031_SF182
>nbr-miR-ev18	ENSMUSG00000020177	ENSMUSG00000020177|RIKEN cDNA 9530003J23 gene [Source:MGI Symbol;Acc:MGI:1924647]|9530003J23Rik|PTHR11407_SF22
>nbr-miR-ev18	ENSMUSG00000044786	ENSMUSG00000044786|zinc finger protein 36 [Source:MGI Symbol;Acc:MGI:99180]|Zfp36|PTHR12547_SF3
>nbr-miR-ev18	ENSMUSG00000026858	ENSMUSG00000026858|family with sequence similarity 73, member B [Source:MGI Symbol;Acc:MGI:1922035]|Fam73b|PTHR21508
>nbr-miR-ev18	ENSMUSG00000033487	ENSMUSG00000033487|fibronectin type III domain containing 3A [Source:MGI Symbol;Acc:MGI:1196463]|Fndc3a|PTHR19900_SF38
>nbr-miR-ev18	ENSMUSG00000048279	ENSMUSG00000048279|sacsin [Source:MGI Symbol;Acc:MGI:1354724]|Sacs|PTHR15600_SF26
>nbr-miR-ev18	ENSMUSG00000026858	ENSMUSG00000026858|family with sequence similarity 73, member B [Source:MGI Symbol;Acc:MGI:1922035]|Fam73b|PTHR21508
>nbr-miR-ev18	ENSMUSG00000020719	ENSMUSG00000020719|DEAD (Asp-Glu-Ala-Asp) box polypeptide 5 [Source:MGI Symbol;Acc:MGI:105037]|Ddx5|PTHR24031_SF182
>nbr-miR-ev18	ENSMUSG00000030376	ENSMUSG00000030376|solute carrier family 8 (sodium/calcium exchanger), member 2 [Source:MGI Symbol;Acc:MGI:107996]|Slc8a2|PTHR11878_SF8
>nbr-miR-ev18	ENSMUSG00000025905	ENSMUSG00000025905|opioid receptor, kappa 1 [Source:MGI Symbol;Acc:MGI:97439]|Oprk1|PTHR24229_SF1
>nbr-miR-ev18	ENSMUSG00000090626	ENSMUSG00000090626|testis expressed gene 9 [Source:MGI Symbol;Acc:MGI:1201610]|Tex9|PTHR23313
>nbr-miR-ev18	ENSMUSG00000030376	ENSMUSG00000030376|solute carrier family 8 (sodium/calcium exchanger), member 2 [Source:MGI Symbol;Acc:MGI:107996]|Slc8a2|PTHR11878_SF8
>nbr-miR-ev18	ENSMUSG00000044786	ENSMUSG00000044786|zinc finger protein 36 [Source:MGI Symbol;Acc:MGI:99180]|Zfp36|PTHR12547_SF3
>nbr-miR-ev19	ENSMUSG00000001482	ENSMUSG00000001482|differentially expressed in FDCP 8 [Source:MGI Symbol;Acc:MGI:1346331]|Def8|PTHR12326_SF3
>nbr-miR-ev19	ENSMUSG00000001521	ENSMUSG00000001521|tubby-like protein 3 [Source:MGI Symbol;Acc:MGI:1329045]|Tulp3|PTHR16517_SF26
>nbr-miR-ev19	ENSMUSG00000024206	ENSMUSG00000024206|regulatory factor X, 2 (influences HLA class II expression) [Source:MGI Symbol;Acc:MGI:106583]|Rfx2|PTHR12619
>nbr-miR-ev19	ENSMUSG00000053436	ENSMUSG00000053436|mitogen-activated protein kinase 14 [Source:MGI Symbol;Acc:MGI:1346865]|Mapk14|PTHR24055_SF110
>nbr-miR-ev19	ENSMUSG00000005533	ENSMUSG00000005533|insulin-like growth factor I receptor [Source:MGI Symbol;Acc:MGI:96433]|Igf1r|PTHR24416_SF106
>nbr-miR-ev19	ENSMUSG00000006642	ENSMUSG00000006642|transcription factor 23 [Source:MGI Symbol;Acc:MGI:1934960]|Tcf23|PTHR23349_SF43
>nbr-miR-ev19	ENSMUSG00000020689	ENSMUSG00000020689|integrin beta 3 [Source:MGI Symbol;Acc:MGI:96612]|Itgb3|PTHR10082
>nbr-miR-ev19	ENSMUSG00000020255	ENSMUSG00000020255|DNA segment, Chr 10, Wayne State University 102, expressed [Source:MGI Symbol;Acc:MGI:106381]|D10Wsu102e|TF601875
>nbr-miR-ev19	ENSMUSG00000016946	ENSMUSG00000016946|potassium channel tetramerisation domain containing 5 [Source:MGI Symbol;Acc:MGI:1916509]|Kctd5|PTHR14958_SF12
>nbr-miR-ev19	ENSMUSG00000016344	ENSMUSG00000016344|pancreatic progenitor cell differentiation and proliferation factor [Source:MGI Symbol;Acc:MGI:1913746]|Ppdpf|PTHR14572
>nbr-miR-ev19	ENSMUSG00000013663	ENSMUSG00000013663|phosphatase and tensin homolog [Source:MGI Symbol;Acc:MGI:109583]|Pten|PTHR12305_SF32
>nbr-miR-ev19	ENSMUSG00000020183	ENSMUSG00000020183|carboxypeptidase M [Source:MGI Symbol;Acc:MGI:1917824]|Cpm|PTHR11532_SF53
>nbr-miR-ev19	ENSMUSG00000018882	ENSMUSG00000018882|mitochondrial ribosomal protein L45 [Source:MGI Symbol;Acc:MGI:1914286]|Mrpl45|TF105825
>nbr-miR-ev19	ENSMUSG00000020090	ENSMUSG00000020090|neuropeptide FF receptor 1 [Source:MGI Symbol;Acc:MGI:2685082]|Npffr1|PTHR24241
>nbr-miR-ev19	ENSMUSG00000026377	ENSMUSG00000026377|nucleolar protein interacting with the FHA domain of MKI67 [Source:MGI Symbol;Acc:MGI:1915199]|Nifk|TF624402
>nbr-miR-ev19	ENSMUSG00000026170	ENSMUSG00000026170|cytochrome P450, family 27, subfamily a, polypeptide 1 [Source:MGI Symbol;Acc:MGI:88594]|Cyp27a1|PTHR24291
>nbr-miR-ev19	ENSMUSG00000021990	ENSMUSG00000021990|spermatogenesis associated 13 [Source:MGI Symbol;Acc:MGI:104838]|Spata13|PTHR22826_SF103
>nbr-miR-ev19	ENSMUSG00000021903	ENSMUSG00000021903|UDP-N-acetyl-alpha-D-galactosamine:polypeptide N-acetylgalactosaminyltransferase 15 [Source:MGI Symbol;Acc:MGI:1926004]|Galnt15|PTHR11675_SF36
>nbr-miR-ev19	ENSMUSG00000023104	ENSMUSG00000023104|replication factor C (activator 1) 2 [Source:MGI Symbol;Acc:MGI:1341868]|Rfc2|PTHR11669_SF5
>nbr-miR-ev19	ENSMUSG00000024732	ENSMUSG00000024732|coiled-coil domain containing 86 [Source:MGI Symbol;Acc:MGI:1277220]|Ccdc86|PTHR13557
>nbr-miR-ev19	ENSMUSG00000024575	ENSMUSG00000024575|phosphodiesterase 6A, cGMP-specific, rod, alpha [Source:MGI Symbol;Acc:MGI:97524]|Pde6a|PTHR11347_SF25
>nbr-miR-ev19	ENSMUSG00000025352	ENSMUSG00000025352|growth differentiation factor 11 [Source:MGI Symbol;Acc:MGI:1338027]|Gdf11|PTHR11848_SF140
>nbr-miR-ev19	ENSMUSG00000021061	ENSMUSG00000021061|spectrin beta, erythrocytic [Source:MGI Symbol;Acc:MGI:98387]|Sptb|PTHR11915_SF248
>nbr-miR-ev19	ENSMUSG00000026694	ENSMUSG00000026694|methyltransferase like 13 [Source:MGI Symbol;Acc:MGI:1918699]|Mettl13|PTHR12176_SF13
>nbr-miR-ev19	ENSMUSG00000021012	ENSMUSG00000021012|zinc finger CCCH type containing 14 [Source:MGI Symbol;Acc:MGI:1919824]|Zc3h14|PTHR14738
>nbr-miR-ev19	ENSMUSG00000032243	ENSMUSG00000032243|integrin alpha 11 [Source:MGI Symbol;Acc:MGI:2442114]|Itga11|PTHR23220_SF21
>nbr-miR-ev19	ENSMUSG00000030057	ENSMUSG00000030057|cellular nucleic acid binding protein [Source:MGI Symbol;Acc:MGI:88431]|Cnbp|PTHR23002
>nbr-miR-ev19	ENSMUSG00000031788	ENSMUSG00000031788|kinesin family member C3 [Source:MGI Symbol;Acc:MGI:109202]|Kifc3|PTHR24115_SF337
>nbr-miR-ev19	ENSMUSG00000030074	ENSMUSG00000030074|glucoside xylosyltransferase 2 [Source:MGI Symbol;Acc:MGI:2682940]|Gxylt2|PTHR12270_SF15
>nbr-miR-ev19	ENSMUSG00000042650	ENSMUSG00000042650|alkB homolog 5, RNA demethylase [Source:MGI Symbol;Acc:MGI:2144489]|Alkbh5|PTHR32074
>nbr-miR-ev19	ENSMUSG00000021559	ENSMUSG00000021559|death associated protein kinase 1 [Source:MGI Symbol;Acc:MGI:1916885]|Dapk1|PTHR22964_SF54
>nbr-miR-ev19	ENSMUSG00000034168	ENSMUSG00000034168|interferon regulatory factor 2 binding protein-like [Source:MGI Symbol;Acc:MGI:2442463]|Irf2bpl|PTHR10816_SF14
>nbr-miR-ev19	ENSMUSG00000028488	ENSMUSG00000028488|SH3-domain GRB2-like 2 [Source:MGI Symbol;Acc:MGI:700009]|Sh3gl2|PTHR10661_SF113
>nbr-miR-ev19	ENSMUSG00000029415	ENSMUSG00000029415|SDA1 domain containing 1 [Source:MGI Symbol;Acc:MGI:2140779]|Sdad1|PTHR12730
>nbr-miR-ev19	ENSMUSG00000026932	ENSMUSG00000026932|nucleus accumbens associated 2, BEN and BTB (POZ) domain containing [Source:MGI Symbol;Acc:MGI:1915241]|Nacc2|PTHR23228_SF7
>nbr-miR-ev19	ENSMUSG00000028467	ENSMUSG00000028467|glucosidase beta 2 [Source:MGI Symbol;Acc:MGI:2654325]|Gba2|PTHR12654
>nbr-miR-ev19	ENSMUSG00000032384	ENSMUSG00000032384|casein kinase 1, gamma 1 [Source:MGI Symbol;Acc:MGI:2660884]|Csnk1g1|PTHR11909_SF132
>nbr-miR-ev19	ENSMUSG00000027562	ENSMUSG00000027562|carbonic anhydrase 2 [Source:MGI Symbol;Acc:MGI:88269]|Car2|PTHR18952_SF90
>nbr-miR-ev19	ENSMUSG00000032411	ENSMUSG00000032411|transcription factor Dp 2 [Source:MGI Symbol;Acc:MGI:107167]|Tfdp2|PTHR12548_SF5
>nbr-miR-ev19	ENSMUSG00000037400	ENSMUSG00000037400|ATPase, class VI, type 11B [Source:MGI Symbol;Acc:MGI:1923545]|Atp11b|PTHR24092_SF57
>nbr-miR-ev19	ENSMUSG00000027519	ENSMUSG00000027519|RAB22A, member RAS oncogene family [Source:MGI Symbol;Acc:MGI:105072]|Rab22a|PTHR24073_SF435
>nbr-miR-ev19	ENSMUSG00000041241	ENSMUSG00000041241|mitochondrial ubiquitin ligase activator of NFKB 1 [Source:MGI Symbol;Acc:MGI:1915600]|Mul1|PTHR12183
>nbr-miR-ev19	ENSMUSG00000025733	ENSMUSG00000025733|ras homolog family member T2 [Source:MGI Symbol;Acc:MGI:2384892]|Rhot2|PTHR24072_SF70
>nbr-miR-ev19	ENSMUSG00000031924	ENSMUSG00000031924|cytochrome b5 type B [Source:MGI Symbol;Acc:MGI:1913677]|Cyb5b|PTHR19359_SF16
>nbr-miR-ev19	ENSMUSG00000029138	ENSMUSG00000029138|RIKEN cDNA 4930548H24 gene [Source:MGI Symbol;Acc:MGI:1914906]|4930548H24Rik
>nbr-miR-ev19	ENSMUSG00000033454	ENSMUSG00000033454|zinc finger and BTB domain containing 1 [Source:MGI Symbol;Acc:MGI:2442326]|Zbtb1|PTHR11389_SF326
>nbr-miR-ev19	ENSMUSG00000027015	ENSMUSG00000027015|cytochrome b reductase 1 [Source:MGI Symbol;Acc:MGI:2654575]|Cybrd1|PTHR10106
>nbr-miR-ev19	ENSMUSG00000030270	ENSMUSG00000030270|copine family member IX [Source:MGI Symbol;Acc:MGI:2443052]|Cpne9|PTHR10857_SF10
>nbr-miR-ev19	ENSMUSG00000039826	ENSMUSG00000039826|TruB pseudouridine (psi) synthase family member 2 [Source:MGI Symbol;Acc:MGI:2442186]|Trub2|PTHR13195
>nbr-miR-ev19	ENSMUSG00000027695	ENSMUSG00000027695|phospholipase D1 [Source:MGI Symbol;Acc:MGI:109585]|Pld1|PTHR18896_SF57
>nbr-miR-ev19	ENSMUSG00000031802	ENSMUSG00000031802|per-hexamer repeat gene 4 [Source:MGI Symbol;Acc:MGI:104522]|Phxr4
>nbr-miR-ev19	ENSMUSG00000041559	ENSMUSG00000041559|fibromodulin [Source:MGI Symbol;Acc:MGI:1328364]|Fmod|PTHR24371_SF11
>nbr-miR-ev19	ENSMUSG00000029098	ENSMUSG00000029098|acyl-Coenzyme A oxidase 3, pristanoyl [Source:MGI Symbol;Acc:MGI:1933156]|Acox3|PTHR10909_SF11
>nbr-miR-ev19	ENSMUSG00000037855	ENSMUSG00000037855|zinc finger protein 365 [Source:MGI Symbol;Acc:MGI:2143676]|Zfp365|PTHR15739
>nbr-miR-ev19	ENSMUSG00000040339	ENSMUSG00000040339|family with sequence similarity 102, member B [Source:MGI Symbol;Acc:MGI:3036259]|Fam102b|PTHR21456_SF3
>nbr-miR-ev19	ENSMUSG00000045348	ENSMUSG00000045348|neuronal tyrosine-phosphorylated phosphoinositide 3-kinase adaptor 1 [Source:MGI Symbol;Acc:MGI:2443880]|Nyap1|PTHR22633
>nbr-miR-ev19	ENSMUSG00000047749	ENSMUSG00000047749|zinc finger CCCH-type, antiviral 1-like [Source:MGI Symbol;Acc:MGI:2443387]|Zc3hav1l|PTHR14453_SF57
>nbr-miR-ev19	ENSMUSG00000026715	ENSMUSG00000026715|serine (or cysteine) peptidase inhibitor, clade C (antithrombin), member 1 [Source:MGI Symbol;Acc:MGI:88095]|Serpinc1|PTHR11461_SF53
>nbr-miR-ev19	ENSMUSG00000039662	ENSMUSG00000039662|isoprenylcysteine carboxyl methyltransferase [Source:MGI Symbol;Acc:MGI:1888594]|Icmt|PTHR12714
>nbr-miR-ev19	ENSMUSG00000043207	ENSMUSG00000043207|zinc metallopeptidase, STE24 [Source:MGI Symbol;Acc:MGI:1890508]|Zmpste24|PTHR10120
>nbr-miR-ev19	ENSMUSG00000021012	ENSMUSG00000021012|zinc finger CCCH type containing 14 [Source:MGI Symbol;Acc:MGI:1919824]|Zc3h14|PTHR14738
>nbr-miR-ev19	ENSMUSG00000048003	ENSMUSG00000048003|cation channel, sperm associated 4 [Source:MGI Symbol;Acc:MGI:3043288]|Catsper4|PTHR10037_SF199
>nbr-miR-ev19	ENSMUSG00000055926	ENSMUSG00000055926|predicted gene 14137 [Source:MGI Symbol;Acc:MGI:3651144]|Gm14137|PTHR15344_SF8
>nbr-miR-ev19	ENSMUSG00000041220	ENSMUSG00000041220|ELOVL family member 6, elongation of long chain fatty acids (yeast) [Source:MGI Symbol;Acc:MGI:2156528]|Elovl6|PTHR11157
>nbr-miR-ev19	ENSMUSG00000051036	ENSMUSG00000051036|tetratricopeptide repeat domain 24 [Source:MGI Symbol;Acc:MGI:2443841]|Ttc24
>nbr-miR-ev19	ENSMUSG00000046798	ENSMUSG00000046798|claudin 12 [Source:MGI Symbol;Acc:MGI:1929288]|Cldn12|PTHR16703
>nbr-miR-ev19	ENSMUSG00000045005	ENSMUSG00000045005|frizzled class receptor 5 [Source:MGI Symbol;Acc:MGI:108571]|Fzd5|PTHR11309_SF29
>nbr-miR-ev19	ENSMUSG00000046096	ENSMUSG00000046096|cDNA sequence BC030336 [Source:MGI Symbol;Acc:MGI:2446240]|BC030336|PTHR31186
>nbr-miR-ev19	ENSMUSG00000053436	ENSMUSG00000053436|mitogen-activated protein kinase 14 [Source:MGI Symbol;Acc:MGI:1346865]|Mapk14|PTHR24055_SF110
>nbr-miR-ev19	ENSMUSG00000015599	ENSMUSG00000015599|tau tubulin kinase 1 [Source:MGI Symbol;Acc:MGI:2147036]|Ttbk1|PTHR11909_SF92
>nbr-miR-ev19	ENSMUSG00000051329	ENSMUSG00000051329|nucleoporin 160 [Source:MGI Symbol;Acc:MGI:1926227]|Nup160|PTHR21286_SF0
>nbr-miR-ev19	ENSMUSG00000048787	ENSMUSG00000048787|DCN1, defective in cullin neddylation 1, domain containing 3 (S. cerevisiae) [Source:MGI Symbol;Acc:MGI:2679003]|Dcun1d3|PTHR12281_SF2
>nbr-miR-ev19	ENSMUSG00000053965	ENSMUSG00000053965|phosphodiesterase 5A, cGMP-specific [Source:MGI Symbol;Acc:MGI:2651499]|Pde5a|PTHR11347_SF21
>nbr-miR-ev19	ENSMUSG00000073563	ENSMUSG00000073563|casein kinase 1, gamma 3 [Source:MGI Symbol;Acc:MGI:1917675]|Csnk1g3|PTHR11909_SF112
>nbr-miR-ev19	ENSMUSG00000026047	ENSMUSG00000026047|KDEL (Lys-Asp-Glu-Leu) containing 1 [Source:MGI Symbol;Acc:MGI:1919300]|Kdelc1|PTHR12203_SF21
>nbr-miR-ev19	ENSMUSG00000079557	ENSMUSG00000079557|membrane-associated ring finger (C3HC4) 2 [Source:MGI Symbol;Acc:MGI:1925915]|March2|PTHR23012_SF56
>nbr-miR-ev19	ENSMUSG00000044164	ENSMUSG00000044164|ring finger protein 182 [Source:MGI Symbol;Acc:MGI:3045355]|Rnf182|PTHR13139_SF25
>nbr-miR-ev19	ENSMUSG00000049680	ENSMUSG00000049680|upregulator of cell proliferation [Source:MGI Symbol;Acc:MGI:1919296]|Urgcp|PTHR22796_SF4
>nbr-miR-ev19	ENSMUSG00000048096	ENSMUSG00000048096|leiomodin 1 (smooth muscle) [Source:MGI Symbol;Acc:MGI:2135671]|Lmod1|PTHR10901_SF5
>nbr-miR-ev19	ENSMUSG00000001482	ENSMUSG00000001482|differentially expressed in FDCP 8 [Source:MGI Symbol;Acc:MGI:1346331]|Def8|PTHR12326_SF3
>nbr-miR-ev19	ENSMUSG00000045744	ENSMUSG00000045744|BRICHOS domain containing 5 [Source:MGI Symbol;Acc:MGI:2441766]|Bricd5|PTHR16483
>nbr-miR-ev19	ENSMUSG00000063919	ENSMUSG00000063919|serine/arginine repetitive matrix 4 [Source:MGI Symbol;Acc:MGI:1916205]|Srrm4|TF600271
>nbr-miR-ev19	ENSMUSG00000040865	ENSMUSG00000040865|INO80 complex subunit D [Source:MGI Symbol;Acc:MGI:3027003]|Ino80d|PTHR16198
>nbr-miR-ev19	ENSMUSG00000041642	ENSMUSG00000041642|kinesin family member 21B [Source:MGI Symbol;Acc:MGI:109234]|Kif21b|PTHR24115_SF335
>nbr-miR-ev19	ENSMUSG00000039176	ENSMUSG00000039176|polymerase (DNA directed), gamma [Source:MGI Symbol;Acc:MGI:1196389]|Polg|PTHR10267_SF0
>nbr-miR-ev19	ENSMUSG00000049680	ENSMUSG00000049680|upregulator of cell proliferation [Source:MGI Symbol;Acc:MGI:1919296]|Urgcp|PTHR22796_SF4
>nbr-miR-ev19	ENSMUSG00000067860	ENSMUSG00000067860|zinc finger protein of the cerebellum 3 [Source:MGI Symbol;Acc:MGI:106676]|Zic3|PTHR19818_SF25
>nbr-miR-ev19	ENSMUSG00000037486	ENSMUSG00000037486|additional sex combs like 2 (Drosophila) [Source:MGI Symbol;Acc:MGI:1922552]|Asxl2|PTHR13578
>nbr-miR-ev19	ENSMUSG00000007097	ENSMUSG00000007097|ATPase, Na+/K+ transporting, alpha 2 polypeptide [Source:MGI Symbol;Acc:MGI:88106]|Atp1a2|PTHR24093_SF229
>nbr-miR-ev19	ENSMUSG00000039789	ENSMUSG00000039789|zinc finger protein 597 [Source:MGI Symbol;Acc:MGI:1918313]|Zfp597|PTHR24385_SF50
>nbr-miR-ev19	ENSMUSG00000047747	ENSMUSG00000047747|ring finger protein 150 [Source:MGI Symbol;Acc:MGI:2443860]|Rnf150|PTHR22765_SF42
>nbr-miR-ev19	ENSMUSG00000066721	ENSMUSG00000066721|zinc finger protein 575 [Source:MGI Symbol;Acc:MGI:2141921]|Zfp575|PTHR11389_SF403
>nbr-miR-ev19	ENSMUSG00000063415	ENSMUSG00000063415|cytochrome P450, family 26, subfamily b, polypeptide 1 [Source:MGI Symbol;Acc:MGI:2176159]|Cyp26b1|PTHR24288
>nbr-miR-ev19	ENSMUSG00000053025	ENSMUSG00000053025|synaptic vesicle glycoprotein 2 b [Source:MGI Symbol;Acc:MGI:1927338]|Sv2b|PTHR24065
>nbr-miR-ev19	ENSMUSG00000063953	ENSMUSG00000063953|S-adenosylmethionine decarboxylase 2 [Source:MGI Symbol;Acc:MGI:1333111]|Amd2|PTHR11570
>nbr-miR-ev19	ENSMUSG00000038181	ENSMUSG00000038181|chondroitin polymerizing factor 2 [Source:MGI Symbol;Acc:MGI:1917522]|Chpf2|PTHR12369
>nbr-miR-ev19	ENSMUSG00000003452	ENSMUSG00000003452|bicaudal D homolog 1 (Drosophila) [Source:MGI Symbol;Acc:MGI:1101760]|Bicd1|PTHR31233
>nbr-miR-ev19	ENSMUSG00000062157	ENSMUSG00000062157|interferon lambda receptor 1 [Source:MGI Symbol;Acc:MGI:2429859]|Ifnlr1|PTHR20859_SF46
>nbr-miR-ev19	ENSMUSG00000008475	ENSMUSG00000008475|actin related protein 2/3 complex, subunit 5 [Source:MGI Symbol;Acc:MGI:1915021]|Arpc5|PTHR12644_SF1
>nbr-miR-ev19	ENSMUSG00000024206	ENSMUSG00000024206|regulatory factor X, 2 (influences HLA class II expression) [Source:MGI Symbol;Acc:MGI:106583]|Rfx2|PTHR12619
>nbr-miR-ev19	ENSMUSG00000021559	ENSMUSG00000021559|death associated protein kinase 1 [Source:MGI Symbol;Acc:MGI:1916885]|Dapk1|PTHR22964_SF54
>nbr-miR-ev19	ENSMUSG00000067081	ENSMUSG00000067081|ankyrin repeat and SOCS box-containing 18 [Source:MGI Symbol;Acc:MGI:2655109]|Asb18|PTHR24188_SF7
>nbr-miR-ev19	ENSMUSG00000067860	ENSMUSG00000067860|zinc finger protein of the cerebellum 3 [Source:MGI Symbol;Acc:MGI:106676]|Zic3|PTHR19818_SF25
>nbr-miR-ev19	ENSMUSG00000008475	ENSMUSG00000008475|actin related protein 2/3 complex, subunit 5 [Source:MGI Symbol;Acc:MGI:1915021]|Arpc5|PTHR12644_SF1
>nbr-miR-ev19	ENSMUSG00000031824	ENSMUSG00000031824|RIKEN cDNA 6430548M08 gene [Source:MGI Symbol;Acc:MGI:2443793]|6430548M08Rik|PTHR13663
>nbr-miR-ev19	ENSMUSG00000075232	ENSMUSG00000075232|S-adenosylmethionine decarboxylase 1 [Source:MGI Symbol;Acc:MGI:88004]|Amd1|PTHR11570
>nbr-miR-ev19	ENSMUSG00000041241	ENSMUSG00000041241|mitochondrial ubiquitin ligase activator of NFKB 1 [Source:MGI Symbol;Acc:MGI:1915600]|Mul1|PTHR12183
>nbr-miR-ev19	ENSMUSG00000001482	ENSMUSG00000001482|differentially expressed in FDCP 8 [Source:MGI Symbol;Acc:MGI:1346331]|Def8|PTHR12326_SF3
>nbr-miR-ev19	ENSMUSG00000026956	ENSMUSG00000026956|UDP-N-acteylglucosamine pyrophosphorylase 1-like 1 [Source:MGI Symbol;Acc:MGI:2443318]|Uap1l1|PTHR11952
>nbr-miR-ev19	ENSMUSG00000001482	ENSMUSG00000001482|differentially expressed in FDCP 8 [Source:MGI Symbol;Acc:MGI:1346331]|Def8|PTHR12326_SF3
>nbr-miR-ev19	ENSMUSG00000028803	ENSMUSG00000028803|NIPA-like domain containing 3 [Source:MGI Symbol;Acc:MGI:1921802]|Nipal3|PTHR12570_SF14
>nbr-miR-ev19	ENSMUSG00000059921	ENSMUSG00000059921|unc-5 netrin receptor C [Source:MGI Symbol;Acc:MGI:1095412]|Unc5c|PTHR12582
>nbr-miR-ev19	ENSMUSG00000016344	ENSMUSG00000016344|pancreatic progenitor cell differentiation and proliferation factor [Source:MGI Symbol;Acc:MGI:1913746]|Ppdpf|PTHR14572
>nbr-miR-ev19	ENSMUSG00000030766	ENSMUSG00000030766|Rho GTPase activating protein 17 [Source:MGI Symbol;Acc:MGI:1917747]|Arhgap17|PTHR14130_SF3
>nbr-miR-ev19	ENSMUSG00000057181	ENSMUSG00000057181|RIKEN cDNA 5730455P16 gene [Source:MGI Symbol;Acc:MGI:1917841]|5730455P16Rik|PTHR14416
>nbr-miR-ev19	ENSMUSG00000032289	ENSMUSG00000032289|thrombospondin, type I, domain containing 4 [Source:MGI Symbol;Acc:MGI:2672033]|Thsd4|PTHR13723_SF16
>nbr-miR-ev19	ENSMUSG00000078515	ENSMUSG00000078515|DNA-damage inducible protein 2 [Source:MGI Symbol;Acc:MGI:1917244]|Ddi2|PTHR12917
>nbr-miR-ev19	ENSMUSG00000004056	ENSMUSG00000004056|thymoma viral proto-oncogene 2 [Source:MGI Symbol;Acc:MGI:104874]|Akt2|PTHR24352_SF28
>nbr-miR-ev19	ENSMUSG00000078786	ENSMUSG00000078786|cDNA sequence BC024978 [Source:MGI Symbol;Acc:MGI:3041247]|BC024978|TF314051
>nbr-miR-ev19	ENSMUSG00000048787	ENSMUSG00000048787|DCN1, defective in cullin neddylation 1, domain containing 3 (S. cerevisiae) [Source:MGI Symbol;Acc:MGI:2679003]|Dcun1d3|PTHR12281_SF2
>nbr-miR-ev19	ENSMUSG00000030766	ENSMUSG00000030766|Rho GTPase activating protein 17 [Source:MGI Symbol;Acc:MGI:1917747]|Arhgap17|PTHR14130_SF3
>nbr-miR-ev19	ENSMUSG00000046798	ENSMUSG00000046798|claudin 12 [Source:MGI Symbol;Acc:MGI:1929288]|Cldn12|PTHR16703
>nbr-miR-ev19	ENSMUSG00000053436	ENSMUSG00000053436|mitogen-activated protein kinase 14 [Source:MGI Symbol;Acc:MGI:1346865]|Mapk14|PTHR24055_SF110
>nbr-miR-ev19	ENSMUSG00000021012	ENSMUSG00000021012|zinc finger CCCH type containing 14 [Source:MGI Symbol;Acc:MGI:1919824]|Zc3h14|PTHR14738
>nbr-miR-ev19	ENSMUSG00000029822	ENSMUSG00000029822|oxysterol binding protein-like 3 [Source:MGI Symbol;Acc:MGI:1918970]|Osbpl3|PTHR10972_SF15
>nbr-miR-ev19	ENSMUSG00000053436	ENSMUSG00000053436|mitogen-activated protein kinase 14 [Source:MGI Symbol;Acc:MGI:1346865]|Mapk14|PTHR24055_SF110
>nbr-miR-ev19	ENSMUSG00000046798	ENSMUSG00000046798|claudin 12 [Source:MGI Symbol;Acc:MGI:1929288]|Cldn12|PTHR16703
>nbr-miR-ev19	ENSMUSG00000030057	ENSMUSG00000030057|cellular nucleic acid binding protein [Source:MGI Symbol;Acc:MGI:88431]|Cnbp|PTHR23002
>nbr-miR-ev19	ENSMUSG00000038770	ENSMUSG00000038770|karyopherin alpha 7 (importin alpha 8) [Source:MGI Symbol;Acc:MGI:2141165]|Kpna7|PTHR23316
>nbr-miR-ev19	ENSMUSG00000021012	ENSMUSG00000021012|zinc finger CCCH type containing 14 [Source:MGI Symbol;Acc:MGI:1919824]|Zc3h14|PTHR14738
>nbr-miR-ev19	ENSMUSG00000022957	ENSMUSG00000022957|intersectin 1 (SH3 domain protein 1A) [Source:MGI Symbol;Acc:MGI:1338069]|Itsn1|PTHR11216_SF68
>nbr-miR-ev19	ENSMUSG00000038770	ENSMUSG00000038770|karyopherin alpha 7 (importin alpha 8) [Source:MGI Symbol;Acc:MGI:2141165]|Kpna7|PTHR23316
>nbr-miR-ev19	ENSMUSG00000048764	ENSMUSG00000048764|transmembrane protease, serine 11f [Source:MGI Symbol;Acc:MGI:2442348]|Tmprss11f|PTHR24256_SF64
>nbr-miR-ev19	ENSMUSG00000050558	ENSMUSG00000050558|prokineticin receptor 2 [Source:MGI Symbol;Acc:MGI:2181363]|Prokr2|PTHR24242_SF189
>nbr-miR-ev19	ENSMUSG00000026932	ENSMUSG00000026932|nucleus accumbens associated 2, BEN and BTB (POZ) domain containing [Source:MGI Symbol;Acc:MGI:1915241]|Nacc2|PTHR23228_SF7
>nbr-miR-ev19	ENSMUSG00000030057	ENSMUSG00000030057|cellular nucleic acid binding protein [Source:MGI Symbol;Acc:MGI:88431]|Cnbp|PTHR23002
>nbr-miR-ev19	ENSMUSG00000020100	ENSMUSG00000020100|solute carrier family 29 (nucleoside transporters), member 3 [Source:MGI Symbol;Acc:MGI:1918529]|Slc29a3|PTHR10332
>nbr-miR-ev19	ENSMUSG00000032384	ENSMUSG00000032384|casein kinase 1, gamma 1 [Source:MGI Symbol;Acc:MGI:2660884]|Csnk1g1|PTHR11909_SF132
>nbr-miR-ev19	ENSMUSG00000055067	ENSMUSG00000055067|SET and MYND domain containing 3 [Source:MGI Symbol;Acc:MGI:1916976]|Smyd3|PTHR12197_SF146
>nbr-miR-ev19	ENSMUSG00000062209	ENSMUSG00000062209|erb-b2 receptor tyrosine kinase 4 [Source:MGI Symbol;Acc:MGI:104771]|Erbb4|PTHR24416_SF90
>nbr-miR-ev19	ENSMUSG00000034593	ENSMUSG00000034593|myosin VA [Source:MGI Symbol;Acc:MGI:105976]|Myo5a|PTHR13140_SF273
>nbr-miR-ev19	ENSMUSG00000049680	ENSMUSG00000049680|upregulator of cell proliferation [Source:MGI Symbol;Acc:MGI:1919296]|Urgcp|PTHR22796_SF4
>nbr-miR-ev19	ENSMUSG00000020100	ENSMUSG00000020100|solute carrier family 29 (nucleoside transporters), member 3 [Source:MGI Symbol;Acc:MGI:1918529]|Slc29a3|PTHR10332
>nbr-miR-ev19	ENSMUSG00000036377	ENSMUSG00000036377|RIKEN cDNA C530008M17 gene [Source:MGI Symbol;Acc:MGI:2444817]|C530008M17Rik
>nbr-miR-ev19	ENSMUSG00000024948	ENSMUSG00000024948|mitogen-activated protein kinase kinase kinase kinase 2 [Source:MGI Symbol;Acc:MGI:1346883]|Map4k2|PTHR24361_SF89
>nbr-miR-ev19	ENSMUSG00000040234	ENSMUSG00000040234|transmembrane 7 superfamily member 3 [Source:MGI Symbol;Acc:MGI:1914873]|Tm7sf3|PTHR15937
>nbr-miR-ev19	ENSMUSG00000027695	ENSMUSG00000027695|phospholipase D1 [Source:MGI Symbol;Acc:MGI:109585]|Pld1|PTHR18896_SF57
>nbr-miR-ev19	ENSMUSG00000049680	ENSMUSG00000049680|upregulator of cell proliferation [Source:MGI Symbol;Acc:MGI:1919296]|Urgcp|PTHR22796_SF4
>nbr-miR-ev19	ENSMUSG00000021596	ENSMUSG00000021596|multiple C2 domains, transmembrane 1 [Source:MGI Symbol;Acc:MGI:1926021]|Mctp1|PTHR16122_SF19
>nbr-miR-ev19	ENSMUSG00000062209	ENSMUSG00000062209|erb-b2 receptor tyrosine kinase 4 [Source:MGI Symbol;Acc:MGI:104771]|Erbb4|PTHR24416_SF90
>nbr-miR-ev19	ENSMUSG00000006576	ENSMUSG00000006576|solute carrier family 4 (anion exchanger), member 3 [Source:MGI Symbol;Acc:MGI:109350]|Slc4a3|PTHR11453_SF15
>nbr-miR-ev19	ENSMUSG00000036377	ENSMUSG00000036377|RIKEN cDNA C530008M17 gene [Source:MGI Symbol;Acc:MGI:2444817]|C530008M17Rik
>nbr-miR-ev19	ENSMUSG00000006362	ENSMUSG00000006362|core-binding factor, runt domain, alpha subunit 2, translocated to, 3 (human) [Source:MGI Symbol;Acc:MGI:1338013]|Cbfa2t3|PTHR10379
>nbr-miR-ev19	ENSMUSG00000032501	ENSMUSG00000032501|tribbles pseudokinase 1 [Source:MGI Symbol;Acc:MGI:2443397]|Trib1|PTHR22961
>nbr-miR-ev19	ENSMUSG00000045348	ENSMUSG00000045348|neuronal tyrosine-phosphorylated phosphoinositide 3-kinase adaptor 1 [Source:MGI Symbol;Acc:MGI:2443880]|Nyap1|PTHR22633
>nbr-miR-ev19	ENSMUSG00000029283	ENSMUSG00000029283|cell division cycle 7 (S. cerevisiae) [Source:MGI Symbol;Acc:MGI:1309511]|Cdc7|PTHR11909_SF7
>nbr-miR-ev19	ENSMUSG00000028796	ENSMUSG00000028796|polyhomeotic-like 2 (Drosophila) [Source:MGI Symbol;Acc:MGI:1860454]|Phc2|PTHR12247_SF71
>nbr-miR-ev19	ENSMUSG00000020752	ENSMUSG00000020752|RecQ protein-like 5 [Source:MGI Symbol;Acc:MGI:2156841]|Recql5|PTHR13710_SF81
>nbr-miR-ev19	ENSMUSG00000038677	ENSMUSG00000038677|signal peptide, CUB domain, EGF-like 3 [Source:MGI Symbol;Acc:MGI:3045253]|Scube3|PTHR24046
>nbr-miR-ev19	ENSMUSG00000024575	ENSMUSG00000024575|phosphodiesterase 6A, cGMP-specific, rod, alpha [Source:MGI Symbol;Acc:MGI:97524]|Pde6a|PTHR11347_SF25
>nbr-miR-ev19	ENSMUSG00000041642	ENSMUSG00000041642|kinesin family member 21B [Source:MGI Symbol;Acc:MGI:109234]|Kif21b|PTHR24115_SF335
>nbr-miR-ev19	ENSMUSG00000044847	ENSMUSG00000044847|U7 snRNP-specific Sm-like protein LSM11 [Source:MGI Symbol;Acc:MGI:1919540]|Lsm11|PTHR21415
>nbr-miR-ev19	ENSMUSG00000032498	ENSMUSG00000032498|mutL homolog 1 [Source:MGI Symbol;Acc:MGI:101938]|Mlh1|PTHR10073_SF12
>nbr-miR-ev19	ENSMUSG00000022313	ENSMUSG00000022313|UTP23 small subunit processome component [Source:MGI Symbol;Acc:MGI:1925831]|Utp23|PTHR12416
>nbr-miR-ev19	ENSMUSG00000027519	ENSMUSG00000027519|RAB22A, member RAS oncogene family [Source:MGI Symbol;Acc:MGI:105072]|Rab22a|PTHR24073_SF435
>nbr-miR-ev19	ENSMUSG00000005299	ENSMUSG00000005299|leucine zipper-EF-hand containing transmembrane protein 1 [Source:MGI Symbol;Acc:MGI:1932557]|Letm1|PTHR14009
>nbr-miR-ev19	ENSMUSG00000036918	ENSMUSG00000036918|tetratricopeptide repeat domain 7 [Source:MGI Symbol;Acc:MGI:1920999]|Ttc7|PTHR23083_SF342
>nbr-miR-ev19	ENSMUSG00000013495	ENSMUSG00000013495|transmembrane protein 175 [Source:MGI Symbol;Acc:MGI:1919642]|Tmem175|PTHR31462
>nbr-miR-ev19	ENSMUSG00000020752	ENSMUSG00000020752|RecQ protein-like 5 [Source:MGI Symbol;Acc:MGI:2156841]|Recql5|PTHR13710_SF81
>nbr-miR-ev19	ENSMUSG00000024948	ENSMUSG00000024948|mitogen-activated protein kinase kinase kinase kinase 2 [Source:MGI Symbol;Acc:MGI:1346883]|Map4k2|PTHR24361_SF89
>nbr-miR-ev19	ENSMUSG00000038777	ENSMUSG00000038777|sema domain, transmembrane domain (TM), and cytoplasmic domain, (semaphorin) 6C [Source:MGI Symbol;Acc:MGI:1338032]|Sema6c|PTHR11036_SF11
>nbr-miR-ev19	ENSMUSG00000037740	ENSMUSG00000037740|mitochondrial ribosomal protein S26 [Source:MGI Symbol;Acc:MGI:1333830]|Mrps26|PTHR21035
>nbr-miR-ev19	ENSMUSG00000016933	ENSMUSG00000016933|phospholipase C, gamma 1 [Source:MGI Symbol;Acc:MGI:97615]|Plcg1|PTHR10336_SF52
>nbr-miR-ev19	ENSMUSG00000031328	ENSMUSG00000031328|filamin, alpha [Source:MGI Symbol;Acc:MGI:95556]|Flna|PTHR11915_SF173
>nbr-miR-ev19	ENSMUSG00000039298	ENSMUSG00000039298|CDK5 regulatory subunit associated protein 2 [Source:MGI Symbol;Acc:MGI:2384875]|Cdk5rap2
>nbr-miR-ev19	ENSMUSG00000026842	ENSMUSG00000026842|c-abl oncogene 1, non-receptor tyrosine kinase [Source:MGI Symbol;Acc:MGI:87859]|Abl1|PTHR24418_SF87
>nbr-miR-ev19	ENSMUSG00000028796	ENSMUSG00000028796|polyhomeotic-like 2 (Drosophila) [Source:MGI Symbol;Acc:MGI:1860454]|Phc2|PTHR12247_SF71
>nbr-miR-ev19	ENSMUSG00000089872	ENSMUSG00000089872|ribosomal protein S6 kinase polypeptide 1 [Source:MGI Symbol;Acc:MGI:2443419]|Rps6kc1|PTHR15508_SF2
>nbr-miR-ev19	ENSMUSG00000027695	ENSMUSG00000027695|phospholipase D1 [Source:MGI Symbol;Acc:MGI:109585]|Pld1|PTHR18896_SF57
>nbr-miR-ev19	ENSMUSG00000039826	ENSMUSG00000039826|TruB pseudouridine (psi) synthase family member 2 [Source:MGI Symbol;Acc:MGI:2442186]|Trub2|PTHR13195
>nbr-miR-ev19	ENSMUSG00000039662	ENSMUSG00000039662|isoprenylcysteine carboxyl methyltransferase [Source:MGI Symbol;Acc:MGI:1888594]|Icmt|PTHR12714
>nbr-miR-ev19	ENSMUSG00000036918	ENSMUSG00000036918|tetratricopeptide repeat domain 7 [Source:MGI Symbol;Acc:MGI:1920999]|Ttc7|PTHR23083_SF342
>nbr-miR-ev19	ENSMUSG00000026694	ENSMUSG00000026694|methyltransferase like 13 [Source:MGI Symbol;Acc:MGI:1918699]|Mettl13|PTHR12176_SF13
>nbr-miR-ev19	ENSMUSG00000031788	ENSMUSG00000031788|kinesin family member C3 [Source:MGI Symbol;Acc:MGI:109202]|Kifc3|PTHR24115_SF337
>nbr-miR-ev19	ENSMUSG00000021990	ENSMUSG00000021990|spermatogenesis associated 13 [Source:MGI Symbol;Acc:MGI:104838]|Spata13|PTHR22826_SF103
>nbr-miR-ev19	ENSMUSG00000053025	ENSMUSG00000053025|synaptic vesicle glycoprotein 2 b [Source:MGI Symbol;Acc:MGI:1927338]|Sv2b|PTHR24065
>nbr-miR-ev19	ENSMUSG00000021990	ENSMUSG00000021990|spermatogenesis associated 13 [Source:MGI Symbol;Acc:MGI:104838]|Spata13|PTHR22826_SF103
>nbr-miR-ev19	ENSMUSG00000045744	ENSMUSG00000045744|BRICHOS domain containing 5 [Source:MGI Symbol;Acc:MGI:2441766]|Bricd5|PTHR16483
>nbr-miR-ev19	ENSMUSG00000089872	ENSMUSG00000089872|ribosomal protein S6 kinase polypeptide 1 [Source:MGI Symbol;Acc:MGI:2443419]|Rps6kc1|PTHR15508_SF2
>nbr-miR-ev19	ENSMUSG00000030766	ENSMUSG00000030766|Rho GTPase activating protein 17 [Source:MGI Symbol;Acc:MGI:1917747]|Arhgap17|PTHR14130_SF3
>nbr-miR-ev19	ENSMUSG00000025272	ENSMUSG00000025272|trophinin [Source:MGI Symbol;Acc:MGI:1928994]|Tro|PTHR11736_SF57
>nbr-miR-ev19	ENSMUSG00000048003	ENSMUSG00000048003|cation channel, sperm associated 4 [Source:MGI Symbol;Acc:MGI:3043288]|Catsper4|PTHR10037_SF199
>nbr-miR-ev19	ENSMUSG00000021910	ENSMUSG00000021910|nischarin [Source:MGI Symbol;Acc:MGI:1928323]|Nisch|PTHR15454_SF7
>nbr-miR-ev19	ENSMUSG00000040865	ENSMUSG00000040865|INO80 complex subunit D [Source:MGI Symbol;Acc:MGI:3027003]|Ino80d|PTHR16198
>nbr-miR-ev19	ENSMUSG00000036377	ENSMUSG00000036377|RIKEN cDNA C530008M17 gene [Source:MGI Symbol;Acc:MGI:2444817]|C530008M17Rik
>nbr-miR-ev19	ENSMUSG00000000759	ENSMUSG00000000759|tubulin, gamma complex associated protein 3 [Source:MGI Symbol;Acc:MGI:2183752]|Tubgcp3|PTHR19302_SF14
>nbr-miR-ev19	ENSMUSG00000031788	ENSMUSG00000031788|kinesin family member C3 [Source:MGI Symbol;Acc:MGI:109202]|Kifc3|PTHR24115_SF337
>nbr-miR-ev19	ENSMUSG00000079557	ENSMUSG00000079557|membrane-associated ring finger (C3HC4) 2 [Source:MGI Symbol;Acc:MGI:1925915]|March2|PTHR23012_SF56
>nbr-miR-ev19	ENSMUSG00000021910	ENSMUSG00000021910|nischarin [Source:MGI Symbol;Acc:MGI:1928323]|Nisch|PTHR15454_SF7
>nbr-miR-ev19	ENSMUSG00000063415	ENSMUSG00000063415|cytochrome P450, family 26, subfamily b, polypeptide 1 [Source:MGI Symbol;Acc:MGI:2176159]|Cyp26b1|PTHR24288
>nbr-miR-ev19	ENSMUSG00000091264	ENSMUSG00000091264|small integral membrane protein 13 [Source:MGI Symbol;Acc:MGI:2652854]|Smim13|TF633325
>nbr-miR-ev19	ENSMUSG00000040339	ENSMUSG00000040339|family with sequence similarity 102, member B [Source:MGI Symbol;Acc:MGI:3036259]|Fam102b|PTHR21456_SF3
>nbr-miR-ev19	ENSMUSG00000079557	ENSMUSG00000079557|membrane-associated ring finger (C3HC4) 2 [Source:MGI Symbol;Acc:MGI:1925915]|March2|PTHR23012_SF56
>nbr-miR-ev19	ENSMUSG00000046798	ENSMUSG00000046798|claudin 12 [Source:MGI Symbol;Acc:MGI:1929288]|Cldn12|PTHR16703
>nbr-miR-ev19	ENSMUSG00000031558	ENSMUSG00000031558|slit homolog 2 (Drosophila) [Source:MGI Symbol;Acc:MGI:1315205]|Slit2|PTHR24373_SF107
>nbr-miR-ev19	ENSMUSG00000095026	ENSMUSG00000095026|predicted gene 3336 [Source:MGI Symbol;Acc:MGI:3781514]|Gm3336
>nbr-miR-ev19	ENSMUSG00000095595	ENSMUSG00000095595|family with sequence similarity 177, member A [Source:MGI Symbol;Acc:MGI:1920635]|Fam177a|PTHR31206
>nbr-miR-ev19	ENSMUSG00000031558	ENSMUSG00000031558|slit homolog 2 (Drosophila) [Source:MGI Symbol;Acc:MGI:1315205]|Slit2|PTHR24373_SF107
>nbr-miR-ev19	ENSMUSG00000032289	ENSMUSG00000032289|thrombospondin, type I, domain containing 4 [Source:MGI Symbol;Acc:MGI:2672033]|Thsd4|PTHR13723_SF16
>nbr-miR-ev19	ENSMUSG00000040812	ENSMUSG00000040812|ATP/GTP binding protein-like 2 [Source:MGI Symbol;Acc:MGI:2443254]|Agbl2|PTHR12756_SF7
>nbr-miR-ev19	ENSMUSG00000031558	ENSMUSG00000031558|slit homolog 2 (Drosophila) [Source:MGI Symbol;Acc:MGI:1315205]|Slit2|PTHR24373_SF107
>nbr-miR-ev19	ENSMUSG00000049680	ENSMUSG00000049680|upregulator of cell proliferation [Source:MGI Symbol;Acc:MGI:1919296]|Urgcp|PTHR22796_SF4
>nbr-miR-ev19	ENSMUSG00000031558	ENSMUSG00000031558|slit homolog 2 (Drosophila) [Source:MGI Symbol;Acc:MGI:1315205]|Slit2|PTHR24373_SF107
>nbr-miR-ev19	ENSMUSG00000040865	ENSMUSG00000040865|INO80 complex subunit D [Source:MGI Symbol;Acc:MGI:3027003]|Ino80d|PTHR16198
>nbr-miR-ev19	ENSMUSG00000057181	ENSMUSG00000057181|RIKEN cDNA 5730455P16 gene [Source:MGI Symbol;Acc:MGI:1917841]|5730455P16Rik|PTHR14416
>nbr-miR-ev19	ENSMUSG00000035569	ENSMUSG00000035569|ankyrin repeat domain 11 [Source:MGI Symbol;Acc:MGI:1924337]|Ankrd11|PTHR24145
>nbr-miR-ev19	ENSMUSG00000038605	ENSMUSG00000038605|sterile alpha motif domain containing 10 [Source:MGI Symbol;Acc:MGI:2443872]|Samd10|PTHR20843
>nbr-miR-ev19	ENSMUSG00000049643	ENSMUSG00000049643|RIKEN cDNA 2310022A10 gene [Source:MGI Symbol;Acc:MGI:1913617]|2310022A10Rik|PTHR21359
>nbr-miR-ev19	ENSMUSG00000025519	ENSMUSG00000025519|transketolase-like 2 [Source:MGI Symbol;Acc:MGI:1921669]|Tktl2|PTHR11624_SF49
>nbr-miR-ev19	ENSMUSG00000079557	ENSMUSG00000079557|membrane-associated ring finger (C3HC4) 2 [Source:MGI Symbol;Acc:MGI:1925915]|March2|PTHR23012_SF56
>nbr-miR-ev19	ENSMUSG00000058589	ENSMUSG00000058589|ankyrin repeat and sterile alpha motif domain containing 1B [Source:MGI Symbol;Acc:MGI:1924781]|Anks1b|PTHR24174_SF3
>nbr-miR-ev19	ENSMUSG00000030766	ENSMUSG00000030766|Rho GTPase activating protein 17 [Source:MGI Symbol;Acc:MGI:1917747]|Arhgap17|PTHR14130_SF3
>nbr-miR-ev19	ENSMUSG00000063415	ENSMUSG00000063415|cytochrome P450, family 26, subfamily b, polypeptide 1 [Source:MGI Symbol;Acc:MGI:2176159]|Cyp26b1|PTHR24288
>nbr-miR-ev19	ENSMUSG00000037400	ENSMUSG00000037400|ATPase, class VI, type 11B [Source:MGI Symbol;Acc:MGI:1923545]|Atp11b|PTHR24092_SF57
>nbr-miR-ev19	ENSMUSG00000106850	ENSMUSG00000106850|mitogen-activated protein kinase kinase kinase kinase 2 [Source:MGI Symbol;Acc:MGI:1346883]|Map4k2|PTHR24361_SF89
>nbr-miR-ev19	ENSMUSG00000038777	ENSMUSG00000038777|sema domain, transmembrane domain (TM), and cytoplasmic domain, (semaphorin) 6C [Source:MGI Symbol;Acc:MGI:1338032]|Sema6c|PTHR11036_SF11
>nbr-miR-ev19	ENSMUSG00000034684	ENSMUSG00000034684|sema domain, immunoglobulin domain (Ig), short basic domain, secreted, (semaphorin) 3F [Source:MGI Symbol;Acc:MGI:1096347]|Sema3f|PTHR11036_SF27
>nbr-miR-ev19	ENSMUSG00000030766	ENSMUSG00000030766|Rho GTPase activating protein 17 [Source:MGI Symbol;Acc:MGI:1917747]|Arhgap17|PTHR14130_SF3
>nbr-miR-ev19	ENSMUSG00000030057	ENSMUSG00000030057|cellular nucleic acid binding protein [Source:MGI Symbol;Acc:MGI:88431]|Cnbp|PTHR23002
>nbr-miR-ev19	ENSMUSG00000029471	ENSMUSG00000029471|calcium/calmodulin-dependent protein kinase kinase 2, beta [Source:MGI Symbol;Acc:MGI:2444812]|Camkk2|PTHR24347_SF178
>nbr-miR-ev19	ENSMUSG00000063415	ENSMUSG00000063415|cytochrome P450, family 26, subfamily b, polypeptide 1 [Source:MGI Symbol;Acc:MGI:2176159]|Cyp26b1|PTHR24288
>nbr-miR-ev19	ENSMUSG00000020383	ENSMUSG00000020383|interleukin 13 [Source:MGI Symbol;Acc:MGI:96541]|Il13|PTHR11322
>nbr-miR-ev19	ENSMUSG00000106850	ENSMUSG00000106850|mitogen-activated protein kinase kinase kinase kinase 2 [Source:MGI Symbol;Acc:MGI:1346883]|Map4k2|PTHR24361_SF89
>nbr-miR-ev19	ENSMUSG00000041750	ENSMUSG00000041750|CD1d2 antigen [Source:MGI Symbol;Acc:MGI:107675]|Cd1d2|PTHR16675
>nbr-miR-ev19	ENSMUSG00000043088	ENSMUSG00000043088|interleukin 17 receptor E [Source:MGI Symbol;Acc:MGI:1889371]|Il17re|PTHR15583_SF5
>nbr-miR-ev19	ENSMUSG00000030057	ENSMUSG00000030057|cellular nucleic acid binding protein [Source:MGI Symbol;Acc:MGI:88431]|Cnbp|PTHR23002
>nbr-miR-ev19	ENSMUSG00000053965	ENSMUSG00000053965|phosphodiesterase 5A, cGMP-specific [Source:MGI Symbol;Acc:MGI:2651499]|Pde5a|PTHR11347_SF21
>nbr-miR-ev19	ENSMUSG00000048787	ENSMUSG00000048787|DCN1, defective in cullin neddylation 1, domain containing 3 (S. cerevisiae) [Source:MGI Symbol;Acc:MGI:2679003]|Dcun1d3|PTHR12281_SF2
>nbr-miR-ev19	ENSMUSG00000031783	ENSMUSG00000031783|polymerase (RNA) II (DNA directed) polypeptide C [Source:MGI Symbol;Acc:MGI:109299]|Polr2c|PTHR11800
>nbr-miR-ev19	ENSMUSG00000031788	ENSMUSG00000031788|kinesin family member C3 [Source:MGI Symbol;Acc:MGI:109202]|Kifc3|PTHR24115_SF337
>nbr-miR-ev19	ENSMUSG00000095026	ENSMUSG00000095026|predicted gene 3336 [Source:MGI Symbol;Acc:MGI:3781514]|Gm3336
>nbr-miR-ev19	ENSMUSG00000046096	ENSMUSG00000046096|cDNA sequence BC030336 [Source:MGI Symbol;Acc:MGI:2446240]|BC030336|PTHR31186
>nbr-miR-ev19	ENSMUSG00000030766	ENSMUSG00000030766|Rho GTPase activating protein 17 [Source:MGI Symbol;Acc:MGI:1917747]|Arhgap17|PTHR14130_SF3
>nbr-miR-ev2	ENSMUSG00000026618	ENSMUSG00000026618|isoleucine-tRNA synthetase 2, mitochondrial [Source:MGI Symbol;Acc:MGI:1919586]|Iars2|PTHR11946_SF9
>nbr-miR-ev2	ENSMUSG00000025602	ENSMUSG00000025602|zinc finger protein 202 [Source:MGI Symbol;Acc:MGI:1933401]|Zfp202|PTHR10032_SF194
>nbr-miR-ev2	ENSMUSG00000024687	ENSMUSG00000024687|oxysterol binding protein [Source:MGI Symbol;Acc:MGI:97447]|Osbp|PTHR10972_SF52
>nbr-miR-ev2	ENSMUSG00000029504	ENSMUSG00000029504|DEAD (Asp-Glu-Ala-Asp) box polypeptide 51 [Source:MGI Symbol;Acc:MGI:1916913]|Ddx51|PTHR24031_SF68
>nbr-miR-ev2	ENSMUSG00000036646	ENSMUSG00000036646|mannosidase, alpha, class 1B, member 1 [Source:MGI Symbol;Acc:MGI:2684954]|Man1b1|PTHR11742_SF7
>nbr-miR-ev2	ENSMUSG00000041559	ENSMUSG00000041559|fibromodulin [Source:MGI Symbol;Acc:MGI:1328364]|Fmod|PTHR24371_SF11
>nbr-miR-ev2	ENSMUSG00000043629	ENSMUSG00000043629|RIKEN cDNA 1700019D03 gene [Source:MGI Symbol;Acc:MGI:1914330]|1700019D03Rik|TF338355
>nbr-miR-ev2	ENSMUSG00000048371	ENSMUSG00000048371|pyruvate dehyrogenase phosphatase catalytic subunit 2 [Source:MGI Symbol;Acc:MGI:1918878]|Pdp2|PTHR13832_SF255
>nbr-miR-ev2	ENSMUSG00000043019	ENSMUSG00000043019|ER degradation enhancer, mannosidase alpha-like 3 [Source:MGI Symbol;Acc:MGI:1914217]|Edem3|PTHR11742_SF30
>nbr-miR-ev2	ENSMUSG00000040054	ENSMUSG00000040054|bromodomain adjacent to zinc finger domain, 2A [Source:MGI Symbol;Acc:MGI:2151152]|Baz2a|PTHR22880_SF141
>nbr-miR-ev2	ENSMUSG00000047875	ENSMUSG00000047875|G protein-coupled receptor 157 [Source:MGI Symbol;Acc:MGI:2442046]|Gpr157|PTHR23112_SF12
>nbr-miR-ev2	ENSMUSG00000043629	ENSMUSG00000043629|RIKEN cDNA 1700019D03 gene [Source:MGI Symbol;Acc:MGI:1914330]|1700019D03Rik|TF338355
>nbr-miR-ev2	ENSMUSG00000043629	ENSMUSG00000043629|RIKEN cDNA 1700019D03 gene [Source:MGI Symbol;Acc:MGI:1914330]|1700019D03Rik|TF338355
>nbr-miR-ev2	ENSMUSG00000025602	ENSMUSG00000025602|zinc finger protein 202 [Source:MGI Symbol;Acc:MGI:1933401]|Zfp202|PTHR10032_SF194
>nbr-miR-ev2	ENSMUSG00000025602	ENSMUSG00000025602|zinc finger protein 202 [Source:MGI Symbol;Acc:MGI:1933401]|Zfp202|PTHR10032_SF194
>nbr-miR-ev2	ENSMUSG00000040054	ENSMUSG00000040054|bromodomain adjacent to zinc finger domain, 2A [Source:MGI Symbol;Acc:MGI:2151152]|Baz2a|PTHR22880_SF141
>nbr-miR-ev2	ENSMUSG00000037624	ENSMUSG00000037624|potassium channel, subfamily K, member 2 [Source:MGI Symbol;Acc:MGI:109366]|Kcnk2|PTHR11003_SF21
>nbr-miR-ev2	ENSMUSG00000037624	ENSMUSG00000037624|potassium channel, subfamily K, member 2 [Source:MGI Symbol;Acc:MGI:109366]|Kcnk2|PTHR11003_SF21
>nbr-miR-ev2	ENSMUSG00000041842	ENSMUSG00000041842|FH2 domain containing 1 [Source:MGI Symbol;Acc:MGI:2684972]|Fhdc1|PTHR23213_SF194
>nbr-miR-ev20	ENSMUSG00000000385	ENSMUSG00000000385|transmembrane protease, serine 2 [Source:MGI Symbol;Acc:MGI:1354381]|Tmprss2|PTHR24256_SF94
>nbr-miR-ev20	ENSMUSG00000000817	ENSMUSG00000000817|Fas ligand (TNF superfamily, member 6) [Source:MGI Symbol;Acc:MGI:99255]|Fasl|PTHR11471
>nbr-miR-ev20	ENSMUSG00000032050	ENSMUSG00000032050|radixin [Source:MGI Symbol;Acc:MGI:97887]|Rdx|PTHR23281
>nbr-miR-ev20	ENSMUSG00000030693	ENSMUSG00000030693|kallikrein related-peptidase 10 [Source:MGI Symbol;Acc:MGI:1916790]|Klk10|PTHR24265_SF36
>nbr-miR-ev20	ENSMUSG00000024177	ENSMUSG00000024177|NME/NM23 nucleoside diphosphate kinase 4 [Source:MGI Symbol;Acc:MGI:1931148]|Nme4|PTHR11349_SF49
>nbr-miR-ev20	ENSMUSG00000024228	ENSMUSG00000024228|nudix (nucleoside diphosphate linked moiety X)-type motif 12 [Source:MGI Symbol;Acc:MGI:1915243]|Nudt12|PTHR22769_SF7
>nbr-miR-ev20	ENSMUSG00000022802	ENSMUSG00000022802|leishmanolysin-like (metallopeptidase M8 family) [Source:MGI Symbol;Acc:MGI:2444736]|Lmln|TF636068
>nbr-miR-ev20	ENSMUSG00000024897	ENSMUSG00000024897|amyloid beta (A4) precursor protein binding, family A, member 1 [Source:MGI Symbol;Acc:MGI:1860297]|Apba1|PTHR12345_SF14
>nbr-miR-ev20	ENSMUSG00000028246	ENSMUSG00000028246|failed axon connections homolog [Source:MGI Symbol;Acc:MGI:1923382]|Faxc|PTHR12289
>nbr-miR-ev20	ENSMUSG00000034687	ENSMUSG00000034687|Fraser extracellular matrix complex subunit 1 [Source:MGI Symbol;Acc:MGI:2385368]|Fras1|PTHR11878_SF29
>nbr-miR-ev20	ENSMUSG00000061859	ENSMUSG00000061859|InaD-like (Drosophila) [Source:MGI Symbol;Acc:MGI:1277960]|Inadl|PTHR19964_SF11
>nbr-miR-ev20	ENSMUSG00000038718	ENSMUSG00000038718|pre B cell leukemia homeobox 3 [Source:MGI Symbol;Acc:MGI:97496]|Pbx3|PTHR11850_SF58
>nbr-miR-ev20	ENSMUSG00000090100	ENSMUSG00000090100|tau tubulin kinase 2 [Source:MGI Symbol;Acc:MGI:2155779]|Ttbk2|PTHR11909_SF83
>nbr-miR-ev20	ENSMUSG00000027306	ENSMUSG00000027306|nucleolar and spindle associated protein 1 [Source:MGI Symbol;Acc:MGI:2675669]|Nusap1|PTHR15874
>nbr-miR-ev20	ENSMUSG00000031661	ENSMUSG00000031661|naked cuticle 1 homolog (Drosophila) [Source:MGI Symbol;Acc:MGI:2135954]|Nkd1|PTHR22611
>nbr-miR-ev20	ENSMUSG00000028420	ENSMUSG00000028420|transmembrane protein 38B [Source:MGI Symbol;Acc:MGI:1098718]|Tmem38b|PTHR12454
>nbr-miR-ev20	ENSMUSG00000040322	ENSMUSG00000040322|solute carrier family 25 (mitochondrial carrier, phosphate carrier), member 24 [Source:MGI Symbol;Acc:MGI:1917160]|Slc25a24|PTHR24089_SF262
>nbr-miR-ev20	ENSMUSG00000031432	ENSMUSG00000031432|phosphoribosyl pyrophosphate synthetase 1 [Source:MGI Symbol;Acc:MGI:97775]|Prps1|PTHR10210
>nbr-miR-ev20	ENSMUSG00000028522	ENSMUSG00000028522|MEIR1 treanscription regulator [Source:MGI Symbol;Acc:MGI:1918398]|Mier1|PTHR10865
>nbr-miR-ev20	ENSMUSG00000031266	ENSMUSG00000031266|galactosidase, alpha [Source:MGI Symbol;Acc:MGI:1347344]|Gla|PTHR11452
>nbr-miR-ev20	ENSMUSG00000034936	ENSMUSG00000034936|ADP-ribosylation factor-like 4D [Source:MGI Symbol;Acc:MGI:1933155]|Arl4d|PTHR11711_SF137
>nbr-miR-ev20	ENSMUSG00000032816	ENSMUSG00000032816|immunoglobulin superfamily, DCC subclass, member 4 [Source:MGI Symbol;Acc:MGI:1858497]|Igdcc4|PTHR10489_SF40
>nbr-miR-ev20	ENSMUSG00000090100	ENSMUSG00000090100|tau tubulin kinase 2 [Source:MGI Symbol;Acc:MGI:2155779]|Ttbk2|PTHR11909_SF83
>nbr-miR-ev20	ENSMUSG00000046961	ENSMUSG00000046961|G protein-coupled receptor 156 [Source:MGI Symbol;Acc:MGI:2653880]|Gpr156|PTHR10519_SF31
>nbr-miR-ev20	ENSMUSG00000058881	ENSMUSG00000058881|zinc finger protein 516 [Source:MGI Symbol;Acc:MGI:2443957]|Zfp516|PTHR23233_SF3
>nbr-miR-ev20	ENSMUSG00000052316	ENSMUSG00000052316|leucine rich repeat containing 15 [Source:MGI Symbol;Acc:MGI:1921738]|Lrrc15|PTHR24369_SF15
>nbr-miR-ev20	ENSMUSG00000044952	ENSMUSG00000044952|potassium channel tetramerisation domain containing 21 [Source:MGI Symbol;Acc:MGI:3643121]|Kctd21|PTHR14499_SF57
>nbr-miR-ev20	ENSMUSG00000046404	ENSMUSG00000046404|YOD1 deubiquitinase [Source:MGI Symbol;Acc:MGI:2442596]|Yod1|PTHR13312_SF0
>nbr-miR-ev20	ENSMUSG00000027306	ENSMUSG00000027306|nucleolar and spindle associated protein 1 [Source:MGI Symbol;Acc:MGI:2675669]|Nusap1|PTHR15874
>nbr-miR-ev20	ENSMUSG00000042807	ENSMUSG00000042807|HECT, C2 and WW domain containing E3 ubiquitin protein ligase 2 [Source:MGI Symbol;Acc:MGI:2685817]|Hecw2|PTHR11254_SF127
>nbr-miR-ev20	ENSMUSG00000028522	ENSMUSG00000028522|MEIR1 treanscription regulator [Source:MGI Symbol;Acc:MGI:1918398]|Mier1|PTHR10865
>nbr-miR-ev20	ENSMUSG00000032816	ENSMUSG00000032816|immunoglobulin superfamily, DCC subclass, member 4 [Source:MGI Symbol;Acc:MGI:1858497]|Igdcc4|PTHR10489_SF40
>nbr-miR-ev20	ENSMUSG00000090100	ENSMUSG00000090100|tau tubulin kinase 2 [Source:MGI Symbol;Acc:MGI:2155779]|Ttbk2|PTHR11909_SF83
>nbr-miR-ev20	ENSMUSG00000026466	ENSMUSG00000026466|torsin A interacting protein 1 [Source:MGI Symbol;Acc:MGI:3582693]|Tor1aip1|PTHR18843
>nbr-miR-ev20	ENSMUSG00000061859	ENSMUSG00000061859|InaD-like (Drosophila) [Source:MGI Symbol;Acc:MGI:1277960]|Inadl|PTHR19964_SF11
>nbr-miR-ev20	ENSMUSG00000028522	ENSMUSG00000028522|MEIR1 treanscription regulator [Source:MGI Symbol;Acc:MGI:1918398]|Mier1|PTHR10865
>nbr-miR-ev20	ENSMUSG00000020542	ENSMUSG00000020542|myocardin [Source:MGI Symbol;Acc:MGI:2137495]|Myocd|PTHR22793
>nbr-miR-ev20	ENSMUSG00000020451	ENSMUSG00000020451|LIM motif-containing protein kinase 2 [Source:MGI Symbol;Acc:MGI:1197517]|Limk2|PTHR23257_SF398
>nbr-miR-ev20	ENSMUSG00000063730	ENSMUSG00000063730|hydroxy-delta-5-steroid dehydrogenase, 3 beta- and steroid delta-isomerase 2 [Source:MGI Symbol;Acc:MGI:96234]|Hsd3b2|PTHR10366_SF229
>nbr-miR-ev20	ENSMUSG00000020451	ENSMUSG00000020451|LIM motif-containing protein kinase 2 [Source:MGI Symbol;Acc:MGI:1197517]|Limk2|PTHR23257_SF398
>nbr-miR-ev20	ENSMUSG00000028522	ENSMUSG00000028522|MEIR1 treanscription regulator [Source:MGI Symbol;Acc:MGI:1918398]|Mier1|PTHR10865
>nbr-miR-ev20	ENSMUSG00000035407	ENSMUSG00000035407|KN motif and ankyrin repeat domains 4 [Source:MGI Symbol;Acc:MGI:3043381]|Kank4|PTHR24168_SF20
>nbr-miR-ev20	ENSMUSG00000047804	ENSMUSG00000047804|A kinase (PRKA) anchor protein 10 [Source:MGI Symbol;Acc:MGI:1890218]|Akap10|PTHR13155
>nbr-miR-ev20	ENSMUSG00000020451	ENSMUSG00000020451|LIM motif-containing protein kinase 2 [Source:MGI Symbol;Acc:MGI:1197517]|Limk2|PTHR23257_SF398
>nbr-miR-ev20	ENSMUSG00000061589	ENSMUSG00000061589|DOT1-like, histone H3 methyltransferase (S. cerevisiae) [Source:MGI Symbol;Acc:MGI:2143886]|Dot1l|PTHR21451
>nbr-miR-ev20	ENSMUSG00000036890	ENSMUSG00000036890|glycosyltransferase-like domain containing 1 [Source:MGI Symbol;Acc:MGI:2444269]|Gtdc1|PTHR13615
>nbr-miR-ev20	ENSMUSG00000025579	ENSMUSG00000025579|glucosidase, alpha, acid [Source:MGI Symbol;Acc:MGI:95609]|Gaa|PTHR22762_SF48
>nbr-miR-ev20	ENSMUSG00000020542	ENSMUSG00000020542|myocardin [Source:MGI Symbol;Acc:MGI:2137495]|Myocd|PTHR22793
>nbr-miR-ev20	ENSMUSG00000036617	ENSMUSG00000036617|enhancer trap locus 4 [Source:MGI Symbol;Acc:MGI:95454]|Etl4|PTHR22741_SF4
>nbr-miR-ev20	ENSMUSG00000038718	ENSMUSG00000038718|pre B cell leukemia homeobox 3 [Source:MGI Symbol;Acc:MGI:97496]|Pbx3|PTHR11850_SF58
>nbr-miR-ev20	ENSMUSG00000020451	ENSMUSG00000020451|LIM motif-containing protein kinase 2 [Source:MGI Symbol;Acc:MGI:1197517]|Limk2|PTHR23257_SF398
>nbr-miR-ev20	ENSMUSG00000043909	ENSMUSG00000043909|transformation related protein 53 binding protein 1 [Source:MGI Symbol;Acc:MGI:1351320]|Trp53bp1|PTHR15321
>nbr-miR-ev20	ENSMUSG00000043909	ENSMUSG00000043909|transformation related protein 53 binding protein 1 [Source:MGI Symbol;Acc:MGI:1351320]|Trp53bp1|PTHR15321
>nbr-miR-ev20	ENSMUSG00000005225	ENSMUSG00000005225|pleckstrin homology domain containing, family A (phosphoinositide binding specific) member 8 [Source:MGI Symbol;Acc:MGI:2681164]|Plekha8|PTHR10219_SF16
>nbr-miR-ev20	ENSMUSG00000042807	ENSMUSG00000042807|HECT, C2 and WW domain containing E3 ubiquitin protein ligase 2 [Source:MGI Symbol;Acc:MGI:2685817]|Hecw2|PTHR11254_SF127
>nbr-miR-ev20	ENSMUSG00000032422	ENSMUSG00000032422|sorting nexin 14 [Source:MGI Symbol;Acc:MGI:2155664]|Snx14|PTHR22775
>nbr-miR-ev20	ENSMUSG00000030990	ENSMUSG00000030990|post-GPI attachment to proteins 2 [Source:MGI Symbol;Acc:MGI:2385286]|Pgap2|PTHR12892
>nbr-miR-ev20	ENSMUSG00000057406	ENSMUSG00000057406|Wolf-Hirschhorn syndrome candidate 1 (human) [Source:MGI Symbol;Acc:MGI:1276574]|Whsc1|PTHR22884_SF293
>nbr-miR-ev20	ENSMUSG00000038302	ENSMUSG00000038302|lactation elevated 1 [Source:MGI Symbol;Acc:MGI:2148801]|Lace1|PTHR12169
>nbr-miR-ev20	ENSMUSG00000074221	ENSMUSG00000074221|zinc finger protein 568 [Source:MGI Symbol;Acc:MGI:2142347]|Zfp568|PTHR24377_SF107
>nbr-miR-ev20	ENSMUSG00000057406	ENSMUSG00000057406|Wolf-Hirschhorn syndrome candidate 1 (human) [Source:MGI Symbol;Acc:MGI:1276574]|Whsc1|PTHR22884_SF293
>nbr-miR-ev20	ENSMUSG00000057406	ENSMUSG00000057406|Wolf-Hirschhorn syndrome candidate 1 (human) [Source:MGI Symbol;Acc:MGI:1276574]|Whsc1|PTHR22884_SF293
>nbr-miR-ev20	ENSMUSG00000030990	ENSMUSG00000030990|post-GPI attachment to proteins 2 [Source:MGI Symbol;Acc:MGI:2385286]|Pgap2|PTHR12892
>nbr-miR-ev20	ENSMUSG00000050592	ENSMUSG00000050592|family with sequence similarity 78, member A [Source:MGI Symbol;Acc:MGI:2443569]|Fam78a|PTHR31655
>nbr-miR-ev20	ENSMUSG00000038302	ENSMUSG00000038302|lactation elevated 1 [Source:MGI Symbol;Acc:MGI:2148801]|Lace1|PTHR12169
>nbr-miR-ev20	ENSMUSG00000039285	ENSMUSG00000039285|5-azacytidine induced gene 2 [Source:MGI Symbol;Acc:MGI:1351332]|Azi2|PTHR14432
>nbr-miR-ev20	ENSMUSG00000017264	ENSMUSG00000017264|exosome component 10 [Source:MGI Symbol;Acc:MGI:1355322]|Exosc10|PTHR12124_SF42
>nbr-miR-ev20	ENSMUSG00000026466	ENSMUSG00000026466|torsin A interacting protein 1 [Source:MGI Symbol;Acc:MGI:3582693]|Tor1aip1|PTHR18843
>nbr-miR-ev20	ENSMUSG00000031661	ENSMUSG00000031661|naked cuticle 1 homolog (Drosophila) [Source:MGI Symbol;Acc:MGI:2135954]|Nkd1|PTHR22611
>nbr-miR-ev20	ENSMUSG00000021670	ENSMUSG00000021670|3-hydroxy-3-methylglutaryl-Coenzyme A reductase [Source:MGI Symbol;Acc:MGI:96159]|Hmgcr|PTHR10572
>nbr-miR-ev20	ENSMUSG00000032050	ENSMUSG00000032050|radixin [Source:MGI Symbol;Acc:MGI:97887]|Rdx|PTHR23281
>nbr-miR-ev20	ENSMUSG00000058881	ENSMUSG00000058881|zinc finger protein 516 [Source:MGI Symbol;Acc:MGI:2443957]|Zfp516|PTHR23233_SF3
>nbr-miR-ev20	ENSMUSG00000045326	ENSMUSG00000045326|fibronectin type III domain containing 7 [Source:MGI Symbol;Acc:MGI:2443535]|Fndc7|PTHR19143_SF177
>nbr-miR-ev20	ENSMUSG00000009585	ENSMUSG00000009585|apolipoprotein B mRNA editing enzyme, catalytic polypeptide 3 [Source:MGI Symbol;Acc:MGI:1933111]|Apobec3|PTHR13857_SF25
>nbr-miR-ev20	ENSMUSG00000026269	ENSMUSG00000026269|arginyl aminopeptidase (aminopeptidase B)-like 1 [Source:MGI Symbol;Acc:MGI:1914170]|Rnpepl1|PTHR11533_SF6
>nbr-miR-ev20	ENSMUSG00000026279	ENSMUSG00000026279|THAP domain containing 4 [Source:MGI Symbol;Acc:MGI:1914276]|Thap4|PTHR15854_SF0
>nbr-miR-ev20	ENSMUSG00000014668	ENSMUSG00000014668|checkpoint with forkhead and ring finger domains [Source:MGI Symbol;Acc:MGI:2444898]|Chfr|PTHR16079
>nbr-miR-ev20	ENSMUSG00000029470	ENSMUSG00000029470|purinergic receptor P2X, ligand-gated ion channel 4 [Source:MGI Symbol;Acc:MGI:1338859]|P2rx4|PTHR10125
>nbr-miR-ev20	ENSMUSG00000014668	ENSMUSG00000014668|checkpoint with forkhead and ring finger domains [Source:MGI Symbol;Acc:MGI:2444898]|Chfr|PTHR16079
>nbr-miR-ev20	ENSMUSG00000014668	ENSMUSG00000014668|checkpoint with forkhead and ring finger domains [Source:MGI Symbol;Acc:MGI:2444898]|Chfr|PTHR16079
>nbr-miR-ev20	ENSMUSG00000057406	ENSMUSG00000057406|Wolf-Hirschhorn syndrome candidate 1 (human) [Source:MGI Symbol;Acc:MGI:1276574]|Whsc1|PTHR22884_SF293
>nbr-miR-ev20	ENSMUSG00000014668	ENSMUSG00000014668|checkpoint with forkhead and ring finger domains [Source:MGI Symbol;Acc:MGI:2444898]|Chfr|PTHR16079
>nbr-miR-ev20	ENSMUSG00000056476	ENSMUSG00000056476|mediator complex subunit 12-like [Source:MGI Symbol;Acc:MGI:2139916]|Med12l|PTHR12796
>nbr-miR-ev20	ENSMUSG00000071537	ENSMUSG00000071537|killer cell lectin-like receptor subfamily G, member 2 [Source:MGI Symbol;Acc:MGI:1921503]|Klrg2|PTHR22800_SF133
>nbr-miR-ev20	ENSMUSG00000035211	ENSMUSG00000035211|X-ray radiation resistance associated 1 [Source:MGI Symbol;Acc:MGI:2181647]|Xrra1|PTHR22710
>nbr-miR-ev20	ENSMUSG00000066979	ENSMUSG00000066979|BUB3 mitotic checkpoint protein [Source:MGI Symbol;Acc:MGI:1343463]|Bub3|PTHR10971
>nbr-miR-ev21	ENSMUSG00000001419	ENSMUSG00000001419|myocyte enhancer factor 2D [Source:MGI Symbol;Acc:MGI:99533]|Mef2d|PTHR11945_SF23
>nbr-miR-ev21	ENSMUSG00000012117	ENSMUSG00000012117|dehydrodolichyl diphosphate synthase [Source:MGI Symbol;Acc:MGI:1914672]|Dhdds|PTHR10291
>nbr-miR-ev21	ENSMUSG00000016552	ENSMUSG00000016552|FAD-dependent oxidoreductase domain containing 2 [Source:MGI Symbol;Acc:MGI:106315]|Foxred2|PTHR23023_SF53
>nbr-miR-ev21	ENSMUSG00000035187	ENSMUSG00000035187|NK6 homeobox 1 [Source:MGI Symbol;Acc:MGI:1206039]|Nkx6-1|PTHR24340_SF31
>nbr-miR-ev21	ENSMUSG00000070056	ENSMUSG00000070056|malignant fibrous histiocytoma amplified sequence 1 [Source:MGI Symbol;Acc:MGI:1098644]|Mfhas1|PTHR23155_SF9
>nbr-miR-ev21	ENSMUSG00000039037	ENSMUSG00000039037|ST6 (alpha-N-acetyl-neuraminyl-2,3-beta-galactosyl-1,3)-N-acetylgalactosaminide alpha-2,6-sialyltransferase 5 [Source:MGI Symbol;Acc:MGI:1349471]|St6galnac5|PTHR13713_SF33
>nbr-miR-ev21	ENSMUSG00000034522	ENSMUSG00000034522|zinc finger protein 395 [Source:MGI Symbol;Acc:MGI:2682318]|Zfp395|PTHR13006_SF6
>nbr-miR-ev21	ENSMUSG00000033361	ENSMUSG00000033361|proline rich Gla (G-carboxyglutamic acid) 3 (transmembrane) [Source:MGI Symbol;Acc:MGI:2685214]|Prrg3|PTHR24251_SF12
>nbr-miR-ev21	ENSMUSG00000056153	ENSMUSG00000056153|suppressor of cytokine signaling 6 [Source:MGI Symbol;Acc:MGI:1924885]|Socs6|PTHR10385_SF25
>nbr-miR-ev21	ENSMUSG00000045733	ENSMUSG00000045733|shadow of prion protein [Source:MGI Symbol;Acc:MGI:3582583]|Sprn|TF628698
>nbr-miR-ev21	ENSMUSG00000050211	ENSMUSG00000050211|phospholipase A2, group IVE [Source:MGI Symbol;Acc:MGI:1919144]|Pla2g4e|PTHR10728
>nbr-miR-ev21	ENSMUSG00000066647	ENSMUSG00000066647|predicted gene 5113 [Source:MGI Symbol;Acc:MGI:3644651]|Gm5113|PTHR14947
>nbr-miR-ev21	ENSMUSG00000030722	ENSMUSG00000030722|nuclear factor of activated T cells, cytoplasmic, calcineurin dependent 2 interacting protein [Source:MGI Symbol;Acc:MGI:1329015]|Nfatc2ip|PTHR10562_SF9
>nbr-miR-ev21	ENSMUSG00000063804	ENSMUSG00000063804|lin-28 homolog B (C. elegans) [Source:MGI Symbol;Acc:MGI:3584032]|Lin28b|PTHR11544_SF32
>nbr-miR-ev21	ENSMUSG00000058446	ENSMUSG00000058446|zinc and ring finger 2 [Source:MGI Symbol;Acc:MGI:1196246]|Znrf2|PTHR22764_SF60
>nbr-miR-ev21	ENSMUSG00000012117	ENSMUSG00000012117|dehydrodolichyl diphosphate synthase [Source:MGI Symbol;Acc:MGI:1914672]|Dhdds|PTHR10291
>nbr-miR-ev21	ENSMUSG00000040270	ENSMUSG00000040270|BTB and CNC homology, basic leucine zipper transcription factor 2 [Source:MGI Symbol;Acc:MGI:894679]|Bach2|PTHR24412_SF62
>nbr-miR-ev21	ENSMUSG00000028634	ENSMUSG00000028634|human immunodeficiency virus type I enhancer binding protein 3 [Source:MGI Symbol;Acc:MGI:106589]|Hivep3
>nbr-miR-ev21	ENSMUSG00000069892	ENSMUSG00000069892|RIKEN cDNA 9930111J21 gene 2 [Source:MGI Symbol;Acc:MGI:3711310]|9930111J21Rik2|PTHR32341
>nbr-miR-ev21	ENSMUSG00000006395	ENSMUSG00000006395|hydroxypyruvate isomerase (putative) [Source:MGI Symbol;Acc:MGI:1915430]|Hyi|PTHR12110
>nbr-miR-ev21	ENSMUSG00000069631	ENSMUSG00000069631|STE20-related kinase adaptor alpha [Source:MGI Symbol;Acc:MGI:1919399]|Strada|PTHR24361_SF248
>nbr-miR-ev21	ENSMUSG00000037857	ENSMUSG00000037857|nuclear fragile X mental retardation protein interacting protein 2 [Source:MGI Symbol;Acc:MGI:1915814]|Nufip2|TF600108
>nbr-miR-ev21	ENSMUSG00000031012	ENSMUSG00000031012|calcium/calmodulin-dependent serine protein kinase (MAGUK family) [Source:MGI Symbol;Acc:MGI:1309489]|Cask|PTHR23122_SF40
>nbr-miR-ev21	ENSMUSG00000048834	ENSMUSG00000048834|V-set and transmembrane domain containing 2A [Source:MGI Symbol;Acc:MGI:2384826]|Vstm2a|PTHR12207_SF19
>nbr-miR-ev21	ENSMUSG00000051107	ENSMUSG00000051107|predicted gene 15440 [Source:MGI Symbol;Acc:MGI:3642353]|Gm15440|TF620594
>nbr-miR-ev21	ENSMUSG00000024858	ENSMUSG00000024858|adrenergic receptor kinase, beta 1 [Source:MGI Symbol;Acc:MGI:87940]|Adrbk1|PTHR24355_SF22
>nbr-miR-ev21	ENSMUSG00000031012	ENSMUSG00000031012|calcium/calmodulin-dependent serine protein kinase (MAGUK family) [Source:MGI Symbol;Acc:MGI:1309489]|Cask|PTHR23122_SF40
>nbr-miR-ev21	ENSMUSG00000030830	ENSMUSG00000030830|integrin alpha L [Source:MGI Symbol;Acc:MGI:96606]|Itgal|PTHR23220_SF70
>nbr-miR-ev21	ENSMUSG00000039652	ENSMUSG00000039652|cytoplasmic polyadenylation element binding protein 3 [Source:MGI Symbol;Acc:MGI:2443075]|Cpeb3|PTHR12566_SF7
>nbr-miR-ev21	ENSMUSG00000001419	ENSMUSG00000001419|myocyte enhancer factor 2D [Source:MGI Symbol;Acc:MGI:99533]|Mef2d|PTHR11945_SF23
>nbr-miR-ev21	ENSMUSG00000026240	ENSMUSG00000026240|COP9 signalosome subunit 7B [Source:MGI Symbol;Acc:MGI:1349388]|Cops7b|PTHR15350_SF8
>nbr-miR-ev21	ENSMUSG00000030323	ENSMUSG00000030323|intraflagellar transport 122 [Source:MGI Symbol;Acc:MGI:1932386]|Ift122|PTHR12764
>nbr-miR-ev21	ENSMUSG00000106631	ENSMUSG00000106631|predicted gene 42669 [Source:MGI Symbol;Acc:MGI:5662806]|Gm42669|PTHR22427
>nbr-miR-ev21	ENSMUSG00000012117	ENSMUSG00000012117|dehydrodolichyl diphosphate synthase [Source:MGI Symbol;Acc:MGI:1914672]|Dhdds|PTHR10291
>nbr-miR-ev21	ENSMUSG00000040606	ENSMUSG00000040606|kazrin, periplakin interacting protein [Source:MGI Symbol;Acc:MGI:1918779]|Kazn|PTHR12776
>nbr-miR-ev21	ENSMUSG00000019854	ENSMUSG00000019854|RalBP1 associated Eps domain containing protein [Source:MGI Symbol;Acc:MGI:1196373]|Reps1|PTHR11216_SF63
>nbr-miR-ev21	ENSMUSG00000031012	ENSMUSG00000031012|calcium/calmodulin-dependent serine protein kinase (MAGUK family) [Source:MGI Symbol;Acc:MGI:1309489]|Cask|PTHR23122_SF40
>nbr-miR-ev21	ENSMUSG00000040270	ENSMUSG00000040270|BTB and CNC homology, basic leucine zipper transcription factor 2 [Source:MGI Symbol;Acc:MGI:894679]|Bach2|PTHR24412_SF62
>nbr-miR-ev21	ENSMUSG00000038679	ENSMUSG00000038679|trichorhinophalangeal syndrome I (human) [Source:MGI Symbol;Acc:MGI:1927616]|Trps1|PTHR10071_SF6
>nbr-miR-ev21	ENSMUSG00000056268	ENSMUSG00000056268|DENN/MADD domain containing 1B [Source:MGI Symbol;Acc:MGI:2447812]|Dennd1b|PTHR13196_SF24
>nbr-miR-ev21	ENSMUSG00000037022	ENSMUSG00000037022|methylmalonic aciduria (cobalamin deficiency) type A [Source:MGI Symbol;Acc:MGI:1923805]|Mmaa|PTHR23408_SF3
>nbr-miR-ev22	ENSMUSG00000000184	ENSMUSG00000000184|cyclin D2 [Source:MGI Symbol;Acc:MGI:88314]|Ccnd2|PTHR10177_SF66
>nbr-miR-ev22	ENSMUSG00000002588	ENSMUSG00000002588|paraoxonase 1 [Source:MGI Symbol;Acc:MGI:103295]|Pon1|PTHR11799
>nbr-miR-ev22	ENSMUSG00000007415	ENSMUSG00000007415|GATA zinc finger domain containing 1 [Source:MGI Symbol;Acc:MGI:1914460]|Gatad1|PTHR13340
>nbr-miR-ev22	ENSMUSG00000014542	ENSMUSG00000014542|C-type lectin domain family 4, member f [Source:MGI Symbol;Acc:MGI:1859834]|Clec4f|PTHR22802_SF195
>nbr-miR-ev22	ENSMUSG00000020553	ENSMUSG00000020553|phosphatidylcholine transfer protein [Source:MGI Symbol;Acc:MGI:107375]|Pctp|PTHR19308_SF8
>nbr-miR-ev22	ENSMUSG00000013415	ENSMUSG00000013415|insulin-like growth factor 2 mRNA binding protein 1 [Source:MGI Symbol;Acc:MGI:1890357]|Igf2bp1|PTHR10288_SF136
>nbr-miR-ev22	ENSMUSG00000020122	ENSMUSG00000020122|epidermal growth factor receptor [Source:MGI Symbol;Acc:MGI:95294]|Egfr|PTHR24416_SF91
>nbr-miR-ev22	ENSMUSG00000021477	ENSMUSG00000021477|cathepsin L [Source:MGI Symbol;Acc:MGI:88564]|Ctsl|PTHR12411_SF57
>nbr-miR-ev22	ENSMUSG00000024667	ENSMUSG00000024667|transmembrane protein 216 [Source:MGI Symbol;Acc:MGI:1920020]|Tmem216|PTHR13531
>nbr-miR-ev22	ENSMUSG00000023011	ENSMUSG00000023011|Fas apoptotic inhibitory molecule 2 [Source:MGI Symbol;Acc:MGI:1919643]|Faim2|PTHR23291
>nbr-miR-ev22	ENSMUSG00000050747	ENSMUSG00000050747|tripartite motif-containing 15 [Source:MGI Symbol;Acc:MGI:1916347]|Trim15|PTHR24103_SF259
>nbr-miR-ev22	ENSMUSG00000026675	ENSMUSG00000026675|hydroxysteroid (17-beta) dehydrogenase 7 [Source:MGI Symbol;Acc:MGI:1330808]|Hsd17b7|PTHR24316_SF314
>nbr-miR-ev22	ENSMUSG00000022479	ENSMUSG00000022479|vitamin D receptor [Source:MGI Symbol;Acc:MGI:103076]|Vdr|PTHR24082_SF38
>nbr-miR-ev22	ENSMUSG00000023147	ENSMUSG00000023147|tryptophan rich basic protein [Source:MGI Symbol;Acc:MGI:2136882]|Wrb|PTHR11760
>nbr-miR-ev22	ENSMUSG00000026413	ENSMUSG00000026413|plakophilin 1 [Source:MGI Symbol;Acc:MGI:1328359]|Pkp1|PTHR10372_SF3
>nbr-miR-ev22	ENSMUSG00000026520	ENSMUSG00000026520|pyrroline-5-carboxylate reductase family, member 2 [Source:MGI Symbol;Acc:MGI:1277956]|Pycr2|PTHR11645
>nbr-miR-ev22	ENSMUSG00000044664	ENSMUSG00000044664|protease, serine 42 [Source:MGI Symbol;Acc:MGI:2665280]|Prss42|PTHR24259_SF62
>nbr-miR-ev22	ENSMUSG00000029330	ENSMUSG00000029330|CDP-diacylglycerol synthase 1 [Source:MGI Symbol;Acc:MGI:1921846]|Cds1|PTHR13773_SF5
>nbr-miR-ev22	ENSMUSG00000030824	ENSMUSG00000030824|nucleobindin 1 [Source:MGI Symbol;Acc:MGI:97388]|Nucb1|PTHR19237
>nbr-miR-ev22	ENSMUSG00000090112	ENSMUSG00000090112|SNF2 histone linker PHD RING helicase [Source:MGI Symbol;Acc:MGI:1917581]|Shprh|PTHR10799_SF552
>nbr-miR-ev22	ENSMUSG00000034620	ENSMUSG00000034620|transmembrane protein 5 [Source:MGI Symbol;Acc:MGI:2384919]|Tmem5
>nbr-miR-ev22	ENSMUSG00000028557	ENSMUSG00000028557|ring finger protein 11 [Source:MGI Symbol;Acc:MGI:1352759]|Rnf11|PTHR22764_SF54
>nbr-miR-ev22	ENSMUSG00000028933	ENSMUSG00000028933|X-ray repair complementing defective repair in Chinese hamster cells 2 [Source:MGI Symbol;Acc:MGI:1927345]|Xrcc2|PTHR22942_SF5
>nbr-miR-ev22	ENSMUSG00000036264	ENSMUSG00000036264|follistatin-like 4 [Source:MGI Symbol;Acc:MGI:2443199]|Fstl4|PTHR10913_SF9
>nbr-miR-ev22	ENSMUSG00000036781	ENSMUSG00000036781|ribosomal protein S27-like [Source:MGI Symbol;Acc:MGI:1915191]|Rps27l|PTHR11594_SF1
>nbr-miR-ev22	ENSMUSG00000026339	ENSMUSG00000026339|coiled-coil domain containing 93 [Source:MGI Symbol;Acc:MGI:1918079]|Ccdc93|PTHR16441
>nbr-miR-ev22	ENSMUSG00000027340	ENSMUSG00000027340|solute carrier family 23 (nucleobase transporters), member 2 [Source:MGI Symbol;Acc:MGI:1859682]|Slc23a2|PTHR11119
>nbr-miR-ev22	ENSMUSG00000026384	ENSMUSG00000026384|protein tyrosine phosphatase, non-receptor type 4 [Source:MGI Symbol;Acc:MGI:1099792]|Ptpn4|PTHR19134_SF187
>nbr-miR-ev22	ENSMUSG00000071452	ENSMUSG00000071452|predicted gene 11397 [Source:MGI Symbol;Acc:MGI:3709608]|Gm11397|PTHR11461_SF67
>nbr-miR-ev22	ENSMUSG00000039485	ENSMUSG00000039485|TSPY-like 4 [Source:MGI Symbol;Acc:MGI:106393]|Tspyl4|PTHR11875_SF33
>nbr-miR-ev22	ENSMUSG00000062342	ENSMUSG00000062342|serine (or cysteine) peptidase inhibitor, clade B, member 9e [Source:MGI Symbol;Acc:MGI:894672]|Serpinb9e|PTHR11461_SF67
>nbr-miR-ev22	ENSMUSG00000024667	ENSMUSG00000024667|transmembrane protein 216 [Source:MGI Symbol;Acc:MGI:1920020]|Tmem216|PTHR13531
>nbr-miR-ev22	ENSMUSG00000052551	ENSMUSG00000052551|adenosine deaminase, RNA-specific, B2 [Source:MGI Symbol;Acc:MGI:2151118]|Adarb2|PTHR10910_SF17
>nbr-miR-ev22	ENSMUSG00000049109	ENSMUSG00000049109|thymocyte selection associated [Source:MGI Symbol;Acc:MGI:2443552]|Themis|PTHR15215
>nbr-miR-ev22	ENSMUSG00000028557	ENSMUSG00000028557|ring finger protein 11 [Source:MGI Symbol;Acc:MGI:1352759]|Rnf11|PTHR22764_SF54
>nbr-miR-ev22	ENSMUSG00000044468	ENSMUSG00000044468|family with sequence similarity 46, member C [Source:MGI Symbol;Acc:MGI:1921895]|Fam46c|PTHR12974_SF34
>nbr-miR-ev22	ENSMUSG00000027104	ENSMUSG00000027104|activating transcription factor 2 [Source:MGI Symbol;Acc:MGI:109349]|Atf2|PTHR19304_SF9
>nbr-miR-ev22	ENSMUSG00000019894	ENSMUSG00000019894|solute carrier family 6 (neurotransmitter transporter), member 15 [Source:MGI Symbol;Acc:MGI:2143484]|Slc6a15|PTHR11616_SF101
>nbr-miR-ev22	ENSMUSG00000038327	ENSMUSG00000038327|serine (or cysteine) peptidase inhibitor, clade B, member 9f [Source:MGI Symbol;Acc:MGI:894671]|Serpinb9f|PTHR11461_SF67
>nbr-miR-ev22	ENSMUSG00000027104	ENSMUSG00000027104|activating transcription factor 2 [Source:MGI Symbol;Acc:MGI:109349]|Atf2|PTHR19304_SF9
>nbr-miR-ev22	ENSMUSG00000057726	ENSMUSG00000057726|serine (or cysteine) peptidase inhibitor, clade B, member 9g [Source:MGI Symbol;Acc:MGI:1919260]|Serpinb9g|PTHR11461_SF67
>nbr-miR-ev22	ENSMUSG00000073608	ENSMUSG00000073608|predicted gene 6086 [Source:MGI Symbol;Acc:MGI:3646771]|Gm6086|PTHR14647
>nbr-miR-ev22	ENSMUSG00000095015	ENSMUSG00000095015|predicted gene 16434 [Source:MGI Symbol;Acc:MGI:3646563]|Gm16434|PTHR21558
>nbr-miR-ev22	ENSMUSG00000078787	ENSMUSG00000078787|cytochrome P450, family 2, subfamily t, polypeptide 4 [Source:MGI Symbol;Acc:MGI:2686296]|Cyp2t4|PTHR24300_SF84
>nbr-miR-ev22	ENSMUSG00000028358	ENSMUSG00000028358|zinc finger protein 618 [Source:MGI Symbol;Acc:MGI:1919950]|Zfp618|PTHR24383
>nbr-miR-ev22	ENSMUSG00000027104	ENSMUSG00000027104|activating transcription factor 2 [Source:MGI Symbol;Acc:MGI:109349]|Atf2|PTHR19304_SF9
>nbr-miR-ev22	ENSMUSG00000095686	ENSMUSG00000095686|predicted gene 3099 [Source:MGI Symbol;Acc:MGI:3781275]|Gm3099|PTHR21558
>nbr-miR-ev22	ENSMUSG00000027104	ENSMUSG00000027104|activating transcription factor 2 [Source:MGI Symbol;Acc:MGI:109349]|Atf2|PTHR19304_SF9
>nbr-miR-ev22	ENSMUSG00000027104	ENSMUSG00000027104|activating transcription factor 2 [Source:MGI Symbol;Acc:MGI:109349]|Atf2|PTHR19304_SF9
>nbr-miR-ev22	ENSMUSG00000027104	ENSMUSG00000027104|activating transcription factor 2 [Source:MGI Symbol;Acc:MGI:109349]|Atf2|PTHR19304_SF9
>nbr-miR-ev22	ENSMUSG00000096197	ENSMUSG00000096197|RIKEN cDNA 4930555G01 gene [Source:MGI Symbol;Acc:MGI:1922055]|4930555G01Rik|PTHR21558
>nbr-miR-ev22	ENSMUSG00000031921	ENSMUSG00000031921|telomeric repeat binding factor 2 [Source:MGI Symbol;Acc:MGI:1195972]|Terf2|PTHR21717_SF13
>nbr-miR-ev22	ENSMUSG00000041075	ENSMUSG00000041075|frizzled class receptor 7 [Source:MGI Symbol;Acc:MGI:108570]|Fzd7|PTHR11309_SF31
>nbr-miR-ev22	ENSMUSG00000036792	ENSMUSG00000036792|methyl-CpG binding domain protein 5 [Source:MGI Symbol;Acc:MGI:2138934]|Mbd5|PTHR16112
>nbr-miR-ev22	ENSMUSG00000029530	ENSMUSG00000029530|chemokine (C-C motif) receptor 9 [Source:MGI Symbol;Acc:MGI:1341902]|Ccr9|PTHR24227
>nbr-miR-ev22	ENSMUSG00000026240	ENSMUSG00000026240|COP9 signalosome subunit 7B [Source:MGI Symbol;Acc:MGI:1349388]|Cops7b|PTHR15350_SF8
>nbr-miR-ev22	ENSMUSG00000014550	ENSMUSG00000014550|rabenosyn, RAB effector [Source:MGI Symbol;Acc:MGI:1925537]|Rbsn|PTHR13510_SF18
>nbr-miR-ev22	ENSMUSG00000027104	ENSMUSG00000027104|activating transcription factor 2 [Source:MGI Symbol;Acc:MGI:109349]|Atf2|PTHR19304_SF9
>nbr-miR-ev22	ENSMUSG00000036781	ENSMUSG00000036781|ribosomal protein S27-like [Source:MGI Symbol;Acc:MGI:1915191]|Rps27l|PTHR11594_SF1
>nbr-miR-ev22	ENSMUSG00000098950	ENSMUSG00000098950|predicted gene, 28036 [Source:MGI Symbol;Acc:MGI:5547772]|Gm28036|PTHR13976_SF31
>nbr-miR-ev22	ENSMUSG00000026240	ENSMUSG00000026240|COP9 signalosome subunit 7B [Source:MGI Symbol;Acc:MGI:1349388]|Cops7b|PTHR15350_SF8
>nbr-miR-ev22	ENSMUSG00000029516	ENSMUSG00000029516|citron [Source:MGI Symbol;Acc:MGI:105313]|Cit|PTHR22988
>nbr-miR-ev22	ENSMUSG00000061759	ENSMUSG00000061759|acidic residue methyltransferase 1 [Source:MGI Symbol;Acc:MGI:1920669]|Armt1|PTHR12260
>nbr-miR-ev22	ENSMUSG00000009580	ENSMUSG00000009580|odontogenic, ameloblast asssociated [Source:MGI Symbol;Acc:MGI:1916842]|Odam|PTHR16237
>nbr-miR-ev22	ENSMUSG00000031565	ENSMUSG00000031565|fibroblast growth factor receptor 1 [Source:MGI Symbol;Acc:MGI:95522]|Fgfr1|PTHR24416_SF131
>nbr-miR-ev22	ENSMUSG00000098950	ENSMUSG00000098950|predicted gene, 28036 [Source:MGI Symbol;Acc:MGI:5547772]|Gm28036|PTHR13976_SF31
>nbr-miR-ev22	ENSMUSG00000019841	ENSMUSG00000019841|REV3 like, DNA directed polymerase zeta catalytic subunit [Source:MGI Symbol;Acc:MGI:1337131]|Rev3l|PTHR10322_SF16
>nbr-miR-ev22	ENSMUSG00000041180	ENSMUSG00000041180|HECT domain containing 2 [Source:MGI Symbol;Acc:MGI:2442663]|Hectd2|PTHR11254_SF69
>nbr-miR-ev22	ENSMUSG00000000223	ENSMUSG00000000223|dystrophin related protein 2 [Source:MGI Symbol;Acc:MGI:107432]|Drp2|PTHR11915_SF225
>nbr-miR-ev22	ENSMUSG00000049109	ENSMUSG00000049109|thymocyte selection associated [Source:MGI Symbol;Acc:MGI:2443552]|Themis|PTHR15215
>nbr-miR-ev22	ENSMUSG00000008318	ENSMUSG00000008318|RELT tumor necrosis factor receptor [Source:MGI Symbol;Acc:MGI:2443373]|Relt|PTHR23097_SF37
>nbr-miR-ev22	ENSMUSG00000060038	ENSMUSG00000060038|deoxyhypusine synthase [Source:MGI Symbol;Acc:MGI:2683592]|Dhps|PTHR11703
>nbr-miR-ev22	ENSMUSG00000024667	ENSMUSG00000024667|transmembrane protein 216 [Source:MGI Symbol;Acc:MGI:1920020]|Tmem216|PTHR13531
>nbr-miR-ev22	ENSMUSG00000091114	ENSMUSG00000091114|predicted gene 3138 [Source:MGI Symbol;Acc:MGI:3781317]|Gm3138|PTHR21558
>nbr-miR-ev22	ENSMUSG00000090627	ENSMUSG00000090627|predicted gene 8356 [Source:MGI Symbol;Acc:MGI:3779798]|Gm8356|PTHR21558
>nbr-miR-ev22	ENSMUSG00000096470	ENSMUSG00000096470|predicted gene 9603 [Source:MGI Symbol;Acc:MGI:3780011]|Gm9603|PTHR21558
>nbr-miR-ev22	ENSMUSG00000096023	ENSMUSG00000096023|predicted gene 3542 [Source:MGI Symbol;Acc:MGI:3781719]|Gm3542|PTHR21558
>nbr-miR-ev22	ENSMUSG00000096869	ENSMUSG00000096869|predicted gene 6676 [Source:MGI Symbol;Acc:MGI:3646103]|Gm6676|PTHR21558
>nbr-miR-ev22	ENSMUSG00000029530	ENSMUSG00000029530|chemokine (C-C motif) receptor 9 [Source:MGI Symbol;Acc:MGI:1341902]|Ccr9|PTHR24227
>nbr-miR-ev22	ENSMUSG00000024924	ENSMUSG00000024924|very low density lipoprotein receptor [Source:MGI Symbol;Acc:MGI:98935]|Vldlr|PTHR10529_SF101
>nbr-miR-ev22	ENSMUSG00000029530	ENSMUSG00000029530|chemokine (C-C motif) receptor 9 [Source:MGI Symbol;Acc:MGI:1341902]|Ccr9|PTHR24227
>nbr-miR-ev22	ENSMUSG00000094460	ENSMUSG00000094460|predicted gene, 21560 [Source:MGI Symbol;Acc:MGI:5434915]|Gm21560|PTHR21558
>nbr-miR-ev22	ENSMUSG00000090539	ENSMUSG00000090539|predicted gene 9602 [Source:MGI Symbol;Acc:MGI:3780010]|Gm9602|PTHR21558
>nbr-miR-ev22	ENSMUSG00000029530	ENSMUSG00000029530|chemokine (C-C motif) receptor 9 [Source:MGI Symbol;Acc:MGI:1341902]|Ccr9|PTHR24227
>nbr-miR-ev22	ENSMUSG00000096685	ENSMUSG00000096685|predicted gene 3642 [Source:MGI Symbol;Acc:MGI:3781818]|Gm3642|PTHR21558
>nbr-miR-ev22	ENSMUSG00000019894	ENSMUSG00000019894|solute carrier family 6 (neurotransmitter transporter), member 15 [Source:MGI Symbol;Acc:MGI:2143484]|Slc6a15|PTHR11616_SF101
>nbr-miR-ev22	ENSMUSG00000007035	ENSMUSG00000007035|mutS homolog 5 [Source:MGI Symbol;Acc:MGI:1329021]|Msh5|PTHR11361_SF20
>nbr-miR-ev22	ENSMUSG00000024909	ENSMUSG00000024909|epidermal growth factor-containing fibulin-like extracellular matrix protein 2 [Source:MGI Symbol;Acc:MGI:1891209]|Efemp2|PTHR24048_SF2
>nbr-miR-ev22	ENSMUSG00000029530	ENSMUSG00000029530|chemokine (C-C motif) receptor 9 [Source:MGI Symbol;Acc:MGI:1341902]|Ccr9|PTHR24227
>nbr-miR-ev22	ENSMUSG00000050747	ENSMUSG00000050747|tripartite motif-containing 15 [Source:MGI Symbol;Acc:MGI:1916347]|Trim15|PTHR24103_SF259
>nbr-miR-ev22	ENSMUSG00000007035	ENSMUSG00000007035|mutS homolog 5 [Source:MGI Symbol;Acc:MGI:1329021]|Msh5|PTHR11361_SF20
>nbr-miR-ev22	ENSMUSG00000000600	ENSMUSG00000000600|KRIT1, ankyrin repeat containing [Source:MGI Symbol;Acc:MGI:1930618]|Krit1|PTHR13283
>nbr-miR-ev22	ENSMUSG00000098306	ENSMUSG00000098306|predicted gene, 28040 [Source:MGI Symbol;Acc:MGI:5547776]|Gm28040|PTHR16955
>nbr-miR-ev22	ENSMUSG00000022995	ENSMUSG00000022995|enabled homolog (Drosophila) [Source:MGI Symbol;Acc:MGI:108360]|Enah|PTHR11202_SF1
>nbr-miR-ev22	ENSMUSG00000030276	ENSMUSG00000030276|tubulin tyrosine ligase-like family, member 3 [Source:MGI Symbol;Acc:MGI:2141418]|Ttll3|PTHR12241_SF92
>nbr-miR-ev22	ENSMUSG00000030824	ENSMUSG00000030824|nucleobindin 1 [Source:MGI Symbol;Acc:MGI:97388]|Nucb1|PTHR19237
>nbr-miR-ev23	ENSMUSG00000000861	ENSMUSG00000000861|B cell CLL/lymphoma 11A (zinc finger protein) [Source:MGI Symbol;Acc:MGI:106190]|Bcl11a|PTHR23233_SF43
>nbr-miR-ev23	ENSMUSG00000005899	ENSMUSG00000005899|sphingomyelin phosphodiesterase 4 [Source:MGI Symbol;Acc:MGI:1924876]|Smpd4|PTHR12988
>nbr-miR-ev23	ENSMUSG00000006517	ENSMUSG00000006517|mevalonate (diphospho) decarboxylase [Source:MGI Symbol;Acc:MGI:2179327]|Mvd|PTHR10977
>nbr-miR-ev23	ENSMUSG00000020029	ENSMUSG00000020029|nudix (nucleoside diphosphate linked moiety X)-type motif 4 [Source:MGI Symbol;Acc:MGI:1918457]|Nudt4|PTHR12629_SF6
>nbr-miR-ev23	ENSMUSG00000019851	ENSMUSG00000019851|PERP, TP53 apoptosis effector [Source:MGI Symbol;Acc:MGI:1929938]|Perp|PTHR14399
>nbr-miR-ev23	ENSMUSG00000022051	ENSMUSG00000022051|BCL2/adenovirus E1B interacting protein 3-like [Source:MGI Symbol;Acc:MGI:1332659]|Bnip3l|PTHR15186
>nbr-miR-ev23	ENSMUSG00000025475	ENSMUSG00000025475|adhesion G protein-coupled receptor A1 [Source:MGI Symbol;Acc:MGI:1277167]|Adgra1|PTHR12011_SF261
>nbr-miR-ev23	ENSMUSG00000022515	ENSMUSG00000022515|ankyrin repeat and sterile alpha motif domain containing 3 [Source:MGI Symbol;Acc:MGI:1919865]|Anks3|PTHR24184
>nbr-miR-ev23	ENSMUSG00000022113	ENSMUSG00000022113|tripartite motif-containing 52 [Source:MGI Symbol;Acc:MGI:3045276]|Trim52|PTHR24103_SF286
>nbr-miR-ev23	ENSMUSG00000026349	ENSMUSG00000026349|cyclin T2 [Source:MGI Symbol;Acc:MGI:1920199]|Ccnt2|PTHR10026_SF43
>nbr-miR-ev23	ENSMUSG00000031910	ENSMUSG00000031910|hyaluronan synthase 3 [Source:MGI Symbol;Acc:MGI:109599]|Has3|PTHR22913
>nbr-miR-ev23	ENSMUSG00000039356	ENSMUSG00000039356|exosome component 2 [Source:MGI Symbol;Acc:MGI:2385133]|Exosc2|PTHR21321
>nbr-miR-ev23	ENSMUSG00000038914	ENSMUSG00000038914|death inducer-obliterator 1 [Source:MGI Symbol;Acc:MGI:1344352]|Dido1|PTHR14914_SF7
>nbr-miR-ev23	ENSMUSG00000031574	ENSMUSG00000031574|steroidogenic acute regulatory protein [Source:MGI Symbol;Acc:MGI:102760]|Star|PTHR12136_SF9
>nbr-miR-ev23	ENSMUSG00000027499	ENSMUSG00000027499|protein kinase inhibitor, alpha [Source:MGI Symbol;Acc:MGI:104747]|Pkia|PTHR15416_SF2
>nbr-miR-ev23	ENSMUSG00000028613	ENSMUSG00000028613|low density lipoprotein receptor-related protein 8, apolipoprotein e receptor [Source:MGI Symbol;Acc:MGI:1340044]|Lrp8|PTHR10529_SF99
>nbr-miR-ev23	ENSMUSG00000032494	ENSMUSG00000032494|teratocarcinoma-derived growth factor 1 [Source:MGI Symbol;Acc:MGI:98658]|Tdgf1|PTHR14949_SF19
>nbr-miR-ev23	ENSMUSG00000063450	ENSMUSG00000063450|spectrin repeat containing, nuclear envelope 2 [Source:MGI Symbol;Acc:MGI:2449316]|Syne2|PTHR11915_SF264
>nbr-miR-ev23	ENSMUSG00000039031	ENSMUSG00000039031|Rho GTPase activating protein 18 [Source:MGI Symbol;Acc:MGI:1921160]|Arhgap18|PTHR14963_SF6
>nbr-miR-ev23	ENSMUSG00000020023	ENSMUSG00000020023|transmembrane and coiled coil domains 3 [Source:MGI Symbol;Acc:MGI:2442900]|Tmcc3|PTHR17613_SF8
>nbr-miR-ev23	ENSMUSG00000038244	ENSMUSG00000038244|microtubule associated monooxygenase, calponin and LIM domain containing 2 [Source:MGI Symbol;Acc:MGI:2444947]|Mical2|PTHR11915_SF239
>nbr-miR-ev23	ENSMUSG00000020659	ENSMUSG00000020659|Casitas B-lineage lymphoma-like 1 [Source:MGI Symbol;Acc:MGI:2144842]|Cbll1|PTHR13480
>nbr-miR-ev23	ENSMUSG00000026335	ENSMUSG00000026335|peptidylglycine alpha-amidating monooxygenase [Source:MGI Symbol;Acc:MGI:97475]|Pam|PTHR10680_SF13
>nbr-miR-ev23	ENSMUSG00000041577	ENSMUSG00000041577|proline arginine-rich end leucine-rich repeat [Source:MGI Symbol;Acc:MGI:2151110]|Prelp|PTHR24371_SF15
>nbr-miR-ev23	ENSMUSG00000049470	ENSMUSG00000049470|AF4/FMR2 family, member 4 [Source:MGI Symbol;Acc:MGI:2136171]|Aff4|PTHR10528
>nbr-miR-ev23	ENSMUSG00000062585	ENSMUSG00000062585|cannabinoid receptor 2 (macrophage) [Source:MGI Symbol;Acc:MGI:104650]|Cnr2|PTHR22750
>nbr-miR-ev23	ENSMUSG00000056880	ENSMUSG00000056880|glutamate decarboxylase-like 1 [Source:MGI Symbol;Acc:MGI:1920998]|Gadl1|PTHR11999_SF61
>nbr-miR-ev23	ENSMUSG00000044026	ENSMUSG00000044026|solute carrier family 35, member G1 [Source:MGI Symbol;Acc:MGI:2444789]|Slc35g1|PTHR22911
>nbr-miR-ev23	ENSMUSG00000046000	ENSMUSG00000046000|N(alpha)-acetyltransferase 11, NatA catalytic subunit [Source:MGI Symbol;Acc:MGI:2141314]|Naa11|PTHR23091_SF203
>nbr-miR-ev23	ENSMUSG00000033955	ENSMUSG00000033955|tankyrase 1 binding protein 1 [Source:MGI Symbol;Acc:MGI:2446193]|Tnks1bp1|PTHR22042
>nbr-miR-ev23	ENSMUSG00000050721	ENSMUSG00000050721|pleckstrin homology domain containing, family O member 2 [Source:MGI Symbol;Acc:MGI:2143132]|Plekho2|PTHR15871
>nbr-miR-ev23	ENSMUSG00000039372	ENSMUSG00000039372|membrane-associated ring finger (C3HC4) 4 [Source:MGI Symbol;Acc:MGI:2683550]|March4|PTHR23012_SF51
>nbr-miR-ev23	ENSMUSG00000026335	ENSMUSG00000026335|peptidylglycine alpha-amidating monooxygenase [Source:MGI Symbol;Acc:MGI:97475]|Pam|PTHR10680_SF13
>nbr-miR-ev23	ENSMUSG00000066071	ENSMUSG00000066071|cytochrome P450, family 4, subfamily a, polypeptide 12a [Source:MGI Symbol;Acc:MGI:88612]|Cyp4a12a|PTHR24290_SF55
>nbr-miR-ev23	ENSMUSG00000074212	ENSMUSG00000074212|DnaJ heat shock protein family (Hsp40) member B14 [Source:MGI Symbol;Acc:MGI:1917854]|Dnajb14|PTHR24077_SF212
>nbr-miR-ev23	ENSMUSG00000078580	ENSMUSG00000078580|RIKEN cDNA E430018J23 gene [Source:MGI Symbol;Acc:MGI:2141981]|E430018J23Rik
>nbr-miR-ev23	ENSMUSG00000005899	ENSMUSG00000005899|sphingomyelin phosphodiesterase 4 [Source:MGI Symbol;Acc:MGI:1924876]|Smpd4|PTHR12988
>nbr-miR-ev23	ENSMUSG00000063450	ENSMUSG00000063450|spectrin repeat containing, nuclear envelope 2 [Source:MGI Symbol;Acc:MGI:2449316]|Syne2|PTHR11915_SF264
>nbr-miR-ev23	ENSMUSG00000062585	ENSMUSG00000062585|cannabinoid receptor 2 (macrophage) [Source:MGI Symbol;Acc:MGI:104650]|Cnr2|PTHR22750
>nbr-miR-ev23	ENSMUSG00000028613	ENSMUSG00000028613|low density lipoprotein receptor-related protein 8, apolipoprotein e receptor [Source:MGI Symbol;Acc:MGI:1340044]|Lrp8|PTHR10529_SF99
>nbr-miR-ev23	ENSMUSG00000027763	ENSMUSG00000027763|muscleblind-like 1 (Drosophila) [Source:MGI Symbol;Acc:MGI:1928482]|Mbnl1|PTHR12675
>nbr-miR-ev23	ENSMUSG00000038172	ENSMUSG00000038172|tetratricopeptide repeat domain 39B [Source:MGI Symbol;Acc:MGI:1917113]|Ttc39b|PTHR31859
>nbr-miR-ev23	ENSMUSG00000096516	ENSMUSG00000096516|olfactory receptor 628 [Source:MGI Symbol;Acc:MGI:3030462]|Olfr628|PTHR26450
>nbr-miR-ev23	ENSMUSG00000074892	ENSMUSG00000074892|UDP-Gal:betaGlcNAc beta 1,3-galactosyltransferase, polypeptide 5 [Source:MGI Symbol;Acc:MGI:2136878]|B3galt5|PTHR11214_SF18
>nbr-miR-ev23	ENSMUSG00000040061	ENSMUSG00000040061|phospholipase C, beta 2 [Source:MGI Symbol;Acc:MGI:107465]|Plcb2|PTHR10336_SF10
>nbr-miR-ev23	ENSMUSG00000038914	ENSMUSG00000038914|death inducer-obliterator 1 [Source:MGI Symbol;Acc:MGI:1344352]|Dido1|PTHR14914_SF7
>nbr-miR-ev23	ENSMUSG00000020659	ENSMUSG00000020659|Casitas B-lineage lymphoma-like 1 [Source:MGI Symbol;Acc:MGI:2144842]|Cbll1|PTHR13480
>nbr-miR-ev23	ENSMUSG00000059423	ENSMUSG00000059423|zinc finger protein 933 [Source:MGI Symbol;Acc:MGI:1922865]|Zfp933|PTHR24402_SF159
>nbr-miR-ev23	ENSMUSG00000069237	ENSMUSG00000069237|family with sequence similarity 8, member A1 [Source:MGI Symbol;Acc:MGI:2145496]|Fam8a1|PTHR13659
>nbr-miR-ev23	ENSMUSG00000040943	ENSMUSG00000040943|tet methylcytosine dioxygenase 2 [Source:MGI Symbol;Acc:MGI:2443298]|Tet2|PTHR23358_SF3
>nbr-miR-ev23	ENSMUSG00000028613	ENSMUSG00000028613|low density lipoprotein receptor-related protein 8, apolipoprotein e receptor [Source:MGI Symbol;Acc:MGI:1340044]|Lrp8|PTHR10529_SF99
>nbr-miR-ev23	ENSMUSG00000028523	ENSMUSG00000028523|Tctex1 domain containing 1 [Source:MGI Symbol;Acc:MGI:1914594]|Tctex1d1|PTHR21255_SF2
>nbr-miR-ev23	ENSMUSG00000033955	ENSMUSG00000033955|tankyrase 1 binding protein 1 [Source:MGI Symbol;Acc:MGI:2446193]|Tnks1bp1|PTHR22042
>nbr-miR-ev23	ENSMUSG00000072952	ENSMUSG00000072952|predicted gene 5878 [Source:MGI Symbol;Acc:MGI:3647625]|Gm5878
>nbr-miR-ev23	ENSMUSG00000026135	ENSMUSG00000026135|zinc finger protein 142 [Source:MGI Symbol;Acc:MGI:1924514]|Zfp142|PTHR24375_SF43
>nbr-miR-ev23	ENSMUSG00000079260	ENSMUSG00000079260|transmembrane protein with metallophosphoesterase domain [Source:MGI Symbol;Acc:MGI:5317335]|Tmppe|PTHR31302
>nbr-miR-ev23	ENSMUSG00000026349	ENSMUSG00000026349|cyclin T2 [Source:MGI Symbol;Acc:MGI:1920199]|Ccnt2|PTHR10026_SF43
>nbr-miR-ev23	ENSMUSG00000000861	ENSMUSG00000000861|B cell CLL/lymphoma 11A (zinc finger protein) [Source:MGI Symbol;Acc:MGI:106190]|Bcl11a|PTHR23233_SF43
>nbr-miR-ev23	ENSMUSG00000046709	ENSMUSG00000046709|mitogen-activated protein kinase 10 [Source:MGI Symbol;Acc:MGI:1346863]|Mapk10|PTHR24055_SF162
>nbr-miR-ev23	ENSMUSG00000074892	ENSMUSG00000074892|UDP-Gal:betaGlcNAc beta 1,3-galactosyltransferase, polypeptide 5 [Source:MGI Symbol;Acc:MGI:2136878]|B3galt5|PTHR11214_SF18
>nbr-miR-ev23	ENSMUSG00000022051	ENSMUSG00000022051|BCL2/adenovirus E1B interacting protein 3-like [Source:MGI Symbol;Acc:MGI:1332659]|Bnip3l|PTHR15186
>nbr-miR-ev23	ENSMUSG00000028613	ENSMUSG00000028613|low density lipoprotein receptor-related protein 8, apolipoprotein e receptor [Source:MGI Symbol;Acc:MGI:1340044]|Lrp8|PTHR10529_SF99
>nbr-miR-ev23	ENSMUSG00000000861	ENSMUSG00000000861|B cell CLL/lymphoma 11A (zinc finger protein) [Source:MGI Symbol;Acc:MGI:106190]|Bcl11a|PTHR23233_SF43
>nbr-miR-ev23	ENSMUSG00000022842	ENSMUSG00000022842|endothelin converting enzyme 2 [Source:MGI Symbol;Acc:MGI:1101356]|Ece2|PTHR11733_SF122
>nbr-miR-ev23	ENSMUSG00000035694	ENSMUSG00000035694|calcyphosphine 2 [Source:MGI Symbol;Acc:MGI:2441980]|Caps2|PTHR10891_SF548
>nbr-miR-ev23	ENSMUSG00000063450	ENSMUSG00000063450|spectrin repeat containing, nuclear envelope 2 [Source:MGI Symbol;Acc:MGI:2449316]|Syne2|PTHR11915_SF264
>nbr-miR-ev23	ENSMUSG00000026005	ENSMUSG00000026005|ribulose-5-phosphate-3-epimerase [Source:MGI Symbol;Acc:MGI:1913896]|Rpe|PTHR11749
>nbr-miR-ev23	ENSMUSG00000038244	ENSMUSG00000038244|microtubule associated monooxygenase, calponin and LIM domain containing 2 [Source:MGI Symbol;Acc:MGI:2444947]|Mical2|PTHR11915_SF239
>nbr-miR-ev23	ENSMUSG00000063450	ENSMUSG00000063450|spectrin repeat containing, nuclear envelope 2 [Source:MGI Symbol;Acc:MGI:2449316]|Syne2|PTHR11915_SF264
>nbr-miR-ev23	ENSMUSG00000063450	ENSMUSG00000063450|spectrin repeat containing, nuclear envelope 2 [Source:MGI Symbol;Acc:MGI:2449316]|Syne2|PTHR11915_SF264
>nbr-miR-ev23	ENSMUSG00000028345	ENSMUSG00000028345|testis expressed gene 10 [Source:MGI Symbol;Acc:MGI:1344413]|Tex10|PTHR16056
>nbr-miR-ev23	ENSMUSG00000024052	ENSMUSG00000024052|lipin 2 [Source:MGI Symbol;Acc:MGI:1891341]|Lpin2|PTHR12181_SF11
>nbr-miR-ev23	ENSMUSG00000040061	ENSMUSG00000040061|phospholipase C, beta 2 [Source:MGI Symbol;Acc:MGI:107465]|Plcb2|PTHR10336_SF10
>nbr-miR-ev23	ENSMUSG00000034724	ENSMUSG00000034724|CCR4-NOT transcription complex, subunit 6-like [Source:MGI Symbol;Acc:MGI:2443154]|Cnot6l|PTHR12121_SF35
>nbr-miR-ev23	ENSMUSG00000104217	ENSMUSG00000104217|predicted gene, 37988 [Source:MGI Symbol;Acc:MGI:5611216]|Gm37988
>nbr-miR-ev23	ENSMUSG00000032537	ENSMUSG00000032537|Eph receptor B1 [Source:MGI Symbol;Acc:MGI:1096337]|Ephb1|PTHR24416_SF173
>nbr-miR-ev23	ENSMUSG00000089872	ENSMUSG00000089872|ribosomal protein S6 kinase polypeptide 1 [Source:MGI Symbol;Acc:MGI:2443419]|Rps6kc1|PTHR15508_SF2
>nbr-miR-ev23	ENSMUSG00000045679	ENSMUSG00000045679|PQ loop repeat containing [Source:MGI Symbol;Acc:MGI:2444067]|Pqlc3|PTHR12226
>nbr-miR-ev23	ENSMUSG00000089872	ENSMUSG00000089872|ribosomal protein S6 kinase polypeptide 1 [Source:MGI Symbol;Acc:MGI:2443419]|Rps6kc1|PTHR15508_SF2
>nbr-miR-ev23	ENSMUSG00000005899	ENSMUSG00000005899|sphingomyelin phosphodiesterase 4 [Source:MGI Symbol;Acc:MGI:1924876]|Smpd4|PTHR12988
>nbr-miR-ev23	ENSMUSG00000028523	ENSMUSG00000028523|Tctex1 domain containing 1 [Source:MGI Symbol;Acc:MGI:1914594]|Tctex1d1|PTHR21255_SF2
>nbr-miR-ev23	ENSMUSG00000026335	ENSMUSG00000026335|peptidylglycine alpha-amidating monooxygenase [Source:MGI Symbol;Acc:MGI:97475]|Pam|PTHR10680_SF13
>nbr-miR-ev23	ENSMUSG00000041258	ENSMUSG00000041258|zinc finger protein 236 [Source:MGI Symbol;Acc:MGI:1926950]|Zfp236|PTHR24396
>nbr-miR-ev23	ENSMUSG00000024913	ENSMUSG00000024913|low density lipoprotein receptor-related protein 5 [Source:MGI Symbol;Acc:MGI:1278315]|Lrp5|PTHR10529_SF202
>nbr-miR-ev23	ENSMUSG00000024913	ENSMUSG00000024913|low density lipoprotein receptor-related protein 5 [Source:MGI Symbol;Acc:MGI:1278315]|Lrp5|PTHR10529_SF202
>nbr-miR-ev23	ENSMUSG00000035569	ENSMUSG00000035569|ankyrin repeat domain 11 [Source:MGI Symbol;Acc:MGI:1924337]|Ankrd11|PTHR24145
>nbr-miR-ev23	ENSMUSG00000041258	ENSMUSG00000041258|zinc finger protein 236 [Source:MGI Symbol;Acc:MGI:1926950]|Zfp236|PTHR24396
>nbr-miR-ev23	ENSMUSG00000027763	ENSMUSG00000027763|muscleblind-like 1 (Drosophila) [Source:MGI Symbol;Acc:MGI:1928482]|Mbnl1|PTHR12675
>nbr-miR-ev23	ENSMUSG00000041258	ENSMUSG00000041258|zinc finger protein 236 [Source:MGI Symbol;Acc:MGI:1926950]|Zfp236|PTHR24396
>nbr-miR-ev23	ENSMUSG00000026005	ENSMUSG00000026005|ribulose-5-phosphate-3-epimerase [Source:MGI Symbol;Acc:MGI:1913896]|Rpe|PTHR11749
>nbr-miR-ev23	ENSMUSG00000027763	ENSMUSG00000027763|muscleblind-like 1 (Drosophila) [Source:MGI Symbol;Acc:MGI:1928482]|Mbnl1|PTHR12675
>nbr-miR-ev23	ENSMUSG00000027763	ENSMUSG00000027763|muscleblind-like 1 (Drosophila) [Source:MGI Symbol;Acc:MGI:1928482]|Mbnl1|PTHR12675
>nbr-miR-ev23	ENSMUSG00000041258	ENSMUSG00000041258|zinc finger protein 236 [Source:MGI Symbol;Acc:MGI:1926950]|Zfp236|PTHR24396
>nbr-miR-ev23	ENSMUSG00000027763	ENSMUSG00000027763|muscleblind-like 1 (Drosophila) [Source:MGI Symbol;Acc:MGI:1928482]|Mbnl1|PTHR12675
>nbr-miR-ev23	ENSMUSG00000042390	ENSMUSG00000042390|GATA zinc finger domain containing 2B [Source:MGI Symbol;Acc:MGI:2443225]|Gatad2b|PTHR13455
>nbr-miR-ev23	ENSMUSG00000078816	ENSMUSG00000078816|protein kinase C, gamma [Source:MGI Symbol;Acc:MGI:97597]|Prkcg|PTHR24357_SF64
>nbr-miR-ev23	ENSMUSG00000037426	ENSMUSG00000037426|DEP domain containing 5 [Source:MGI Symbol;Acc:MGI:2141101]|Depdc5|PTHR13179
>nbr-miR-ev23	ENSMUSG00000032494	ENSMUSG00000032494|teratocarcinoma-derived growth factor 1 [Source:MGI Symbol;Acc:MGI:98658]|Tdgf1|PTHR14949_SF19
>nbr-miR-ev23	ENSMUSG00000056666	ENSMUSG00000056666|retinol saturase (all trans retinol 13,14 reductase) [Source:MGI Symbol;Acc:MGI:1914692]|Retsat|PTHR10668_SF61
>nbr-miR-ev23	ENSMUSG00000027763	ENSMUSG00000027763|muscleblind-like 1 (Drosophila) [Source:MGI Symbol;Acc:MGI:1928482]|Mbnl1|PTHR12675
>nbr-miR-ev23	ENSMUSG00000027763	ENSMUSG00000027763|muscleblind-like 1 (Drosophila) [Source:MGI Symbol;Acc:MGI:1928482]|Mbnl1|PTHR12675
>nbr-miR-ev23	ENSMUSG00000040943	ENSMUSG00000040943|tet methylcytosine dioxygenase 2 [Source:MGI Symbol;Acc:MGI:2443298]|Tet2|PTHR23358_SF3
>nbr-miR-ev23	ENSMUSG00000027763	ENSMUSG00000027763|muscleblind-like 1 (Drosophila) [Source:MGI Symbol;Acc:MGI:1928482]|Mbnl1|PTHR12675
>nbr-miR-ev23	ENSMUSG00000006517	ENSMUSG00000006517|mevalonate (diphospho) decarboxylase [Source:MGI Symbol;Acc:MGI:2179327]|Mvd|PTHR10977
>nbr-miR-ev23	ENSMUSG00000110573	ENSMUSG00000110573||RP23-383B20.1
>nbr-miR-ev24	ENSMUSG00000026582	ENSMUSG00000026582|selectin, endothelial cell [Source:MGI Symbol;Acc:MGI:98278]|Sele|PTHR19325_SF336
>nbr-miR-ev24	ENSMUSG00000045053	ENSMUSG00000045053|potassium voltage-gated channel, subfamily G, member 3 [Source:MGI Symbol;Acc:MGI:2663923]|Kcng3|PTHR11537_SF91
>nbr-miR-ev24	ENSMUSG00000042156	ENSMUSG00000042156|DAZ interacting protein 1 [Source:MGI Symbol;Acc:MGI:1914311]|Dzip1|PTHR21502_SF5
>nbr-miR-ev24	ENSMUSG00000027763	ENSMUSG00000027763|muscleblind-like 1 (Drosophila) [Source:MGI Symbol;Acc:MGI:1928482]|Mbnl1|PTHR12675
>nbr-miR-ev24	ENSMUSG00000033114	ENSMUSG00000033114|solute carrier family 35, member D2 [Source:MGI Symbol;Acc:MGI:1917734]|Slc35d2|PTHR11132_SF46
>nbr-miR-ev24	ENSMUSG00000066149	ENSMUSG00000066149|cell division cycle 26 [Source:MGI Symbol;Acc:MGI:1913690]|Cdc26|TF101057
>nbr-miR-ev24	ENSMUSG00000033400	ENSMUSG00000033400|amylo-1,6-glucosidase, 4-alpha-glucanotransferase [Source:MGI Symbol;Acc:MGI:1924809]|Agl|PTHR10569
>nbr-miR-ev24	ENSMUSG00000027763	ENSMUSG00000027763|muscleblind-like 1 (Drosophila) [Source:MGI Symbol;Acc:MGI:1928482]|Mbnl1|PTHR12675
>nbr-miR-ev24	ENSMUSG00000027763	ENSMUSG00000027763|muscleblind-like 1 (Drosophila) [Source:MGI Symbol;Acc:MGI:1928482]|Mbnl1|PTHR12675
>nbr-miR-ev24	ENSMUSG00000027763	ENSMUSG00000027763|muscleblind-like 1 (Drosophila) [Source:MGI Symbol;Acc:MGI:1928482]|Mbnl1|PTHR12675
>nbr-miR-ev24	ENSMUSG00000027763	ENSMUSG00000027763|muscleblind-like 1 (Drosophila) [Source:MGI Symbol;Acc:MGI:1928482]|Mbnl1|PTHR12675
>nbr-miR-ev24	ENSMUSG00000027763	ENSMUSG00000027763|muscleblind-like 1 (Drosophila) [Source:MGI Symbol;Acc:MGI:1928482]|Mbnl1|PTHR12675
>nbr-miR-ev24	ENSMUSG00000027763	ENSMUSG00000027763|muscleblind-like 1 (Drosophila) [Source:MGI Symbol;Acc:MGI:1928482]|Mbnl1|PTHR12675
>nbr-miR-ev25	ENSMUSG00000020545	ENSMUSG00000020545|leucine rich repeat containing 72 [Source:MGI Symbol;Acc:MGI:1920830]|Lrrc72|TF641996
>nbr-miR-ev25	ENSMUSG00000024986	ENSMUSG00000024986|hematopoietically expressed homeobox [Source:MGI Symbol;Acc:MGI:96086]|Hhex|PTHR24324_SF0
>nbr-miR-ev25	ENSMUSG00000028633	ENSMUSG00000028633|cytidine 5'-triphosphate synthase [Source:MGI Symbol;Acc:MGI:1858304]|Ctps|PTHR11550
>nbr-miR-ev25	ENSMUSG00000051965	ENSMUSG00000051965|nanos homolog 2 (Drosophila) [Source:MGI Symbol;Acc:MGI:2676627]|Nanos2|PTHR12887
>nbr-miR-ev25	ENSMUSG00000020297	ENSMUSG00000020297|neuron specific gene family member 2 [Source:MGI Symbol;Acc:MGI:1202070]|Nsg2|TF332232
>nbr-miR-ev25	ENSMUSG00000021027	ENSMUSG00000021027|Ral GTPase activating protein, alpha subunit 1 [Source:MGI Symbol;Acc:MGI:1931050]|Ralgapa1|PTHR10063
>nbr-miR-ev25	ENSMUSG00000078786	ENSMUSG00000078786|cDNA sequence BC024978 [Source:MGI Symbol;Acc:MGI:3041247]|BC024978|TF314051
>nbr-miR-ev25	ENSMUSG00000021027	ENSMUSG00000021027|Ral GTPase activating protein, alpha subunit 1 [Source:MGI Symbol;Acc:MGI:1931050]|Ralgapa1|PTHR10063
>nbr-miR-ev25	ENSMUSG00000074247	ENSMUSG00000074247|DET1 and DDB1 associated 1 [Source:MGI Symbol;Acc:MGI:1913748]|Dda1|PTHR31879
>nbr-miR-ev25	ENSMUSG00000024986	ENSMUSG00000024986|hematopoietically expressed homeobox [Source:MGI Symbol;Acc:MGI:96086]|Hhex|PTHR24324_SF0
>nbr-miR-ev25	ENSMUSG00000014077	ENSMUSG00000014077|calcineurin-like EF hand protein 1 [Source:MGI Symbol;Acc:MGI:1927185]|Chp1|PTHR23056_SF17
>nbr-miR-ev25	ENSMUSG00000021055	ENSMUSG00000021055|estrogen receptor 2 (beta) [Source:MGI Symbol;Acc:MGI:109392]|Esr2|PTHR24084_SF1
>nbr-miR-ev25	ENSMUSG00000074247	ENSMUSG00000074247|DET1 and DDB1 associated 1 [Source:MGI Symbol;Acc:MGI:1913748]|Dda1|PTHR31879
>nbr-miR-ev25	ENSMUSG00000074247	ENSMUSG00000074247|DET1 and DDB1 associated 1 [Source:MGI Symbol;Acc:MGI:1913748]|Dda1|PTHR31879
>nbr-miR-ev25	ENSMUSG00000017721	ENSMUSG00000017721|phosphatidylinositol glycan anchor biosynthesis, class T [Source:MGI Symbol;Acc:MGI:1926178]|Pigt|PTHR12959
>nbr-miR-ev25	ENSMUSG00000026596	ENSMUSG00000026596|v-abl Abelson murine leukemia viral oncogene 2 (arg, Abelson-related gene) [Source:MGI Symbol;Acc:MGI:87860]|Abl2|PTHR24418_SF87
>nbr-miR-ev25	ENSMUSG00000009585	ENSMUSG00000009585|apolipoprotein B mRNA editing enzyme, catalytic polypeptide 3 [Source:MGI Symbol;Acc:MGI:1933111]|Apobec3|PTHR13857_SF25
>nbr-miR-ev25	ENSMUSG00000033633	ENSMUSG00000033633|C-type lectin domain family 18, member A [Source:MGI Symbol;Acc:MGI:2672935]|Clec18a|PTHR10334_SF180
>nbr-miR-ev25	ENSMUSG00000033633	ENSMUSG00000033633|C-type lectin domain family 18, member A [Source:MGI Symbol;Acc:MGI:2672935]|Clec18a|PTHR10334_SF180
>nbr-miR-ev25	ENSMUSG00000033633	ENSMUSG00000033633|C-type lectin domain family 18, member A [Source:MGI Symbol;Acc:MGI:2672935]|Clec18a|PTHR10334_SF180
>nbr-miR-ev25	ENSMUSG00000034684	ENSMUSG00000034684|sema domain, immunoglobulin domain (Ig), short basic domain, secreted, (semaphorin) 3F [Source:MGI Symbol;Acc:MGI:1096347]|Sema3f|PTHR11036_SF27
>nbr-miR-ev26	ENSMUSG00000034667	ENSMUSG00000034667|exportin, tRNA (nuclear export receptor for tRNAs) [Source:MGI Symbol;Acc:MGI:1920442]|Xpot|PTHR15952
>nbr-miR-ev27	ENSMUSG00000009535	ENSMUSG00000009535|RNA (guanine-7-) methyltransferase [Source:MGI Symbol;Acc:MGI:1915147]|Rnmt|PTHR12189
>nbr-miR-ev27	ENSMUSG00000032179	ENSMUSG00000032179|bone morphogenetic protein 5 [Source:MGI Symbol;Acc:MGI:88181]|Bmp5|PTHR11848_SF139
>nbr-miR-ev27	ENSMUSG00000020393	ENSMUSG00000020393|kringle containing transmembrane protein 1 [Source:MGI Symbol;Acc:MGI:1933988]|Kremen1|PTHR24269_SF13
>nbr-miR-ev27	ENSMUSG00000020783	ENSMUSG00000020783|nuclear cap binding subunit 3 [Source:MGI Symbol;Acc:MGI:1914124]|Ncbp3|PTHR16291
>nbr-miR-ev27	ENSMUSG00000022517	ENSMUSG00000022517|mahogunin, ring finger 1 [Source:MGI Symbol;Acc:MGI:2447670]|Mgrn1|PTHR22996
>nbr-miR-ev27	ENSMUSG00000021732	ENSMUSG00000021732|fibroblast growth factor 10 [Source:MGI Symbol;Acc:MGI:1099809]|Fgf10|PTHR11486_SF21
>nbr-miR-ev27	ENSMUSG00000024400	ENSMUSG00000024400|WD repeat domain 33 [Source:MGI Symbol;Acc:MGI:1921570]|Wdr33|PTHR22836
>nbr-miR-ev27	ENSMUSG00000022456	ENSMUSG00000022456|septin 3 [Source:MGI Symbol;Acc:MGI:1345148]|Sept3|PTHR18884_SF62
>nbr-miR-ev27	ENSMUSG00000025997	ENSMUSG00000025997|IKAROS family zinc finger 2 [Source:MGI Symbol;Acc:MGI:1342541]|Ikzf2|PTHR24404_SF31
>nbr-miR-ev27	ENSMUSG00000059713	ENSMUSG00000059713|regulator of calcineurin 3 [Source:MGI Symbol;Acc:MGI:1858220]|Rcan3|PTHR10300_SF6
>nbr-miR-ev27	ENSMUSG00000032244	ENSMUSG00000032244|feminization 1 homolog b (C. elegans) [Source:MGI Symbol;Acc:MGI:1335087]|Fem1b|PTHR24173_SF15
>nbr-miR-ev27	ENSMUSG00000029192	ENSMUSG00000029192|TBC1 domain family, member 14 [Source:MGI Symbol;Acc:MGI:1098708]|Tbc1d14|PTHR22957_SF203
>nbr-miR-ev27	ENSMUSG00000033949	ENSMUSG00000033949|tripartite motif-containing 36 [Source:MGI Symbol;Acc:MGI:106264]|Trim36|PTHR24103_SF29
>nbr-miR-ev27	ENSMUSG00000051166	ENSMUSG00000051166|echinoderm microtubule associated protein like 5 [Source:MGI Symbol;Acc:MGI:2442513]|Eml5|PTHR13720_SF16
>nbr-miR-ev27	ENSMUSG00000037652	ENSMUSG00000037652|polyhomeotic-like 3 (Drosophila) [Source:MGI Symbol;Acc:MGI:2181434]|Phc3|PTHR12247_SF20
>nbr-miR-ev27	ENSMUSG00000044134	ENSMUSG00000044134|family with sequence similarity 109, member A [Source:MGI Symbol;Acc:MGI:2442708]|Fam109a|PTHR22902_SF14
>nbr-miR-ev27	ENSMUSG00000038024	ENSMUSG00000038024|DENN/MADD domain containing 4C [Source:MGI Symbol;Acc:MGI:1914769]|Dennd4c|PTHR12296_SF17
>nbr-miR-ev27	ENSMUSG00000022517	ENSMUSG00000022517|mahogunin, ring finger 1 [Source:MGI Symbol;Acc:MGI:2447670]|Mgrn1|PTHR22996
>nbr-miR-ev27	ENSMUSG00000055980	ENSMUSG00000055980|insulin receptor substrate 1 [Source:MGI Symbol;Acc:MGI:99454]|Irs1|PTHR10614_SF11
>nbr-miR-ev27	ENSMUSG00000022206	ENSMUSG00000022206|natriuretic peptide receptor 3 [Source:MGI Symbol;Acc:MGI:97373]|Npr3|PTHR11920_SF2
>nbr-miR-ev27	ENSMUSG00000038174	ENSMUSG00000038174|family with sequence similarity 126, member B [Source:MGI Symbol;Acc:MGI:1098784]|Fam126b|PTHR31220
>nbr-miR-ev27	ENSMUSG00000058396	ENSMUSG00000058396|G protein-coupled receptor 182 [Source:MGI Symbol;Acc:MGI:109545]|Gpr182|PTHR24226
>nbr-miR-ev27	ENSMUSG00000000320	ENSMUSG00000000320|arachidonate 12-lipoxygenase [Source:MGI Symbol;Acc:MGI:87998]|Alox12|PTHR11771_SF4
>nbr-miR-ev27	ENSMUSG00000039546	ENSMUSG00000039546|adherens junction associated protein 1 [Source:MGI Symbol;Acc:MGI:2685419]|Ajap1|PTHR32422
>nbr-miR-ev27	ENSMUSG00000075054	ENSMUSG00000075054|Yae1 domain containing 1 [Source:MGI Symbol;Acc:MGI:1914258]|Yae1d1|PTHR18829_SF0
>nbr-miR-ev27	ENSMUSG00000020364	ENSMUSG00000020364|zinc finger protein 354A [Source:MGI Symbol;Acc:MGI:103172]|Zfp354a|PTHR24377_SF146
>nbr-miR-ev27	ENSMUSG00000004933	ENSMUSG00000004933|megakaryocyte-associated tyrosine kinase [Source:MGI Symbol;Acc:MGI:99259]|Matk|PTHR24418_SF50
>nbr-miR-ev27	ENSMUSG00000033182	ENSMUSG00000033182|kelch repeat and BTB (POZ) domain containing 12 [Source:MGI Symbol;Acc:MGI:1918481]|Kbtbd12|PTHR24412_SF25
>nbr-miR-ev27	ENSMUSG00000029192	ENSMUSG00000029192|TBC1 domain family, member 14 [Source:MGI Symbol;Acc:MGI:1098708]|Tbc1d14|PTHR22957_SF203
>nbr-miR-ev27	ENSMUSG00000005882	ENSMUSG00000005882|ubiquinol-cytochrome c reductase complex assembly factor 1 [Source:MGI Symbol;Acc:MGI:1929472]|Uqcc1|PTHR12184_SF1
>nbr-miR-ev27	ENSMUSG00000029192	ENSMUSG00000029192|TBC1 domain family, member 14 [Source:MGI Symbol;Acc:MGI:1098708]|Tbc1d14|PTHR22957_SF203
>nbr-miR-ev27	ENSMUSG00000005882	ENSMUSG00000005882|ubiquinol-cytochrome c reductase complex assembly factor 1 [Source:MGI Symbol;Acc:MGI:1929472]|Uqcc1|PTHR12184_SF1
>nbr-miR-ev27	ENSMUSG00000020287	ENSMUSG00000020287|N-methylpurine-DNA glycosylase [Source:MGI Symbol;Acc:MGI:97073]|Mpg|PTHR10429
>nbr-miR-ev27	ENSMUSG00000029192	ENSMUSG00000029192|TBC1 domain family, member 14 [Source:MGI Symbol;Acc:MGI:1098708]|Tbc1d14|PTHR22957_SF203
>nbr-miR-ev27	ENSMUSG00000029192	ENSMUSG00000029192|TBC1 domain family, member 14 [Source:MGI Symbol;Acc:MGI:1098708]|Tbc1d14|PTHR22957_SF203
>nbr-miR-ev27	ENSMUSG00000020287	ENSMUSG00000020287|N-methylpurine-DNA glycosylase [Source:MGI Symbol;Acc:MGI:97073]|Mpg|PTHR10429
>nbr-miR-ev27	ENSMUSG00000005882	ENSMUSG00000005882|ubiquinol-cytochrome c reductase complex assembly factor 1 [Source:MGI Symbol;Acc:MGI:1929472]|Uqcc1|PTHR12184_SF1
>nbr-miR-ev27	ENSMUSG00000005871	ENSMUSG00000005871|adenomatosis polyposis coli [Source:MGI Symbol;Acc:MGI:88039]|Apc|PTHR12607
>nbr-miR-ev27	ENSMUSG00000038174	ENSMUSG00000038174|family with sequence similarity 126, member B [Source:MGI Symbol;Acc:MGI:1098784]|Fam126b|PTHR31220
>nbr-miR-ev27	ENSMUSG00000038174	ENSMUSG00000038174|family with sequence similarity 126, member B [Source:MGI Symbol;Acc:MGI:1098784]|Fam126b|PTHR31220
>nbr-miR-ev27	ENSMUSG00000033949	ENSMUSG00000033949|tripartite motif-containing 36 [Source:MGI Symbol;Acc:MGI:106264]|Trim36|PTHR24103_SF29
>nbr-miR-ev27	ENSMUSG00000043015	ENSMUSG00000043015|nuclear envelope integral membrane protein 2 [Source:MGI Symbol;Acc:MGI:2444113]|Nemp2|PTHR13598
>nbr-miR-ev27	ENSMUSG00000037652	ENSMUSG00000037652|polyhomeotic-like 3 (Drosophila) [Source:MGI Symbol;Acc:MGI:2181434]|Phc3|PTHR12247_SF20
>nbr-miR-ev27	ENSMUSG00000029192	ENSMUSG00000029192|TBC1 domain family, member 14 [Source:MGI Symbol;Acc:MGI:1098708]|Tbc1d14|PTHR22957_SF203
>nbr-miR-ev27	ENSMUSG00000032041	ENSMUSG00000032041|toll-interleukin 1 receptor (TIR) domain-containing adaptor protein [Source:MGI Symbol;Acc:MGI:2152213]|Tirap|PTHR22662
>nbr-miR-ev27	ENSMUSG00000043015	ENSMUSG00000043015|nuclear envelope integral membrane protein 2 [Source:MGI Symbol;Acc:MGI:2444113]|Nemp2|PTHR13598
>nbr-miR-ev27	ENSMUSG00000079658	ENSMUSG00000079658|transcription elongation factor B (SIII), polypeptide 1 [Source:MGI Symbol;Acc:MGI:1915173]|Tceb1|PTHR20648_SF0
>nbr-miR-ev27	ENSMUSG00000038174	ENSMUSG00000038174|family with sequence similarity 126, member B [Source:MGI Symbol;Acc:MGI:1098784]|Fam126b|PTHR31220
>nbr-miR-ev27	ENSMUSG00000033182	ENSMUSG00000033182|kelch repeat and BTB (POZ) domain containing 12 [Source:MGI Symbol;Acc:MGI:1918481]|Kbtbd12|PTHR24412_SF25
>nbr-miR-ev27	ENSMUSG00000099083	ENSMUSG00000099083|activating transcription factor 7 [Source:MGI Symbol;Acc:MGI:2443472]|Atf7|PTHR19304_SF10
>nbr-miR-ev27	ENSMUSG00000044134	ENSMUSG00000044134|family with sequence similarity 109, member A [Source:MGI Symbol;Acc:MGI:2442708]|Fam109a|PTHR22902_SF14
>nbr-miR-ev28	ENSMUSG00000008604	ENSMUSG00000008604|ubiquilin 4 [Source:MGI Symbol;Acc:MGI:2150152]|Ubqln4|PTHR10677_SF20
>nbr-miR-ev28	ENSMUSG00000055884	ENSMUSG00000055884|Fanconi anemia, complementation group M [Source:MGI Symbol;Acc:MGI:2442306]|Fancm|PTHR14025_SF20
>nbr-miR-ev28	ENSMUSG00000063894	ENSMUSG00000063894|zinc finger with KRAB and SCAN domains 8 [Source:MGI Symbol;Acc:MGI:1913815]|Zkscan8|PTHR23226_SF64
>nbr-miR-ev28	ENSMUSG00000032120	ENSMUSG00000032120|C2 calcium-dependent domain containing 2-like [Source:MGI Symbol;Acc:MGI:1919014]|C2cd2l|PTHR21119
>nbr-miR-ev28	ENSMUSG00000029992	ENSMUSG00000029992|glutamine fructose-6-phosphate transaminase 1 [Source:MGI Symbol;Acc:MGI:95698]|Gfpt1|PTHR10937_SF2
>nbr-miR-ev28	ENSMUSG00000054976	ENSMUSG00000054976|neuronal tyrosine-phophorylated phosphoinositide 3-kinase adaptor 2 [Source:MGI Symbol;Acc:MGI:2443135]|Nyap2|PTHR22633
>nbr-miR-ev28	ENSMUSG00000007415	ENSMUSG00000007415|GATA zinc finger domain containing 1 [Source:MGI Symbol;Acc:MGI:1914460]|Gatad1|PTHR13340
>nbr-miR-ev28	ENSMUSG00000010554	ENSMUSG00000010554|methyltransferase like 16 [Source:MGI Symbol;Acc:MGI:1914743]|Mettl16|PTHR13393_SF0
>nbr-miR-ev28	ENSMUSG00000004364	ENSMUSG00000004364|cullin 3 [Source:MGI Symbol;Acc:MGI:1347360]|Cul3
>nbr-miR-ev28	ENSMUSG00000026875	ENSMUSG00000026875|TNF receptor-associated factor 1 [Source:MGI Symbol;Acc:MGI:101836]|Traf1|PTHR10131_SF29
>nbr-miR-ev28	ENSMUSG00000021952	ENSMUSG00000021952|exportin 4 [Source:MGI Symbol;Acc:MGI:1888526]|Xpo4|PTHR12596
>nbr-miR-ev28	ENSMUSG00000026058	ENSMUSG00000026058|KH domain containing, RNA binding, signal transduction associated 2 [Source:MGI Symbol;Acc:MGI:2159649]|Khdrbs2|PTHR11208_SF34
>nbr-miR-ev29	ENSMUSG00000005262	ENSMUSG00000005262|ubiquitin fusion degradation 1 like [Source:MGI Symbol;Acc:MGI:109353]|Ufd1l|PTHR12555_SF13
>nbr-miR-ev29	ENSMUSG00000008734	ENSMUSG00000008734|G protein-coupled receptor, family C, group 5, member B [Source:MGI Symbol;Acc:MGI:1927596]|Gprc5b|PTHR14511
>nbr-miR-ev29	ENSMUSG00000020255	ENSMUSG00000020255|DNA segment, Chr 10, Wayne State University 102, expressed [Source:MGI Symbol;Acc:MGI:106381]|D10Wsu102e|TF601875
>nbr-miR-ev29	ENSMUSG00000020255	ENSMUSG00000020255|DNA segment, Chr 10, Wayne State University 102, expressed [Source:MGI Symbol;Acc:MGI:106381]|D10Wsu102e|TF601875
>nbr-miR-ev29	ENSMUSG00000020257	ENSMUSG00000020257|WD repeat domain containing 82 [Source:MGI Symbol;Acc:MGI:1924555]|Wdr82|PTHR19861
>nbr-miR-ev29	ENSMUSG00000015837	ENSMUSG00000015837|sequestosome 1 [Source:MGI Symbol;Acc:MGI:107931]|Sqstm1|PTHR15090
>nbr-miR-ev29	ENSMUSG00000018899	ENSMUSG00000018899|interferon regulatory factor 1 [Source:MGI Symbol;Acc:MGI:96590]|Irf1|PTHR11949_SF3
>nbr-miR-ev29	ENSMUSG00000021798	ENSMUSG00000021798|LIM domain binding 3 [Source:MGI Symbol;Acc:MGI:1344412]|Ldb3|PTHR24214_SF9
>nbr-miR-ev29	ENSMUSG00000025986	ENSMUSG00000025986|solute carrier family 39 (zinc transporter), member 10 [Source:MGI Symbol;Acc:MGI:1914515]|Slc39a10|PTHR12191_SF7
>nbr-miR-ev29	ENSMUSG00000021798	ENSMUSG00000021798|LIM domain binding 3 [Source:MGI Symbol;Acc:MGI:1344412]|Ldb3|PTHR24214_SF9
>nbr-miR-ev29	ENSMUSG00000022440	ENSMUSG00000022440|C1q and tumor necrosis factor related protein 6 [Source:MGI Symbol;Acc:MGI:1919959]|C1qtnf6|PTHR24022_SF72
>nbr-miR-ev29	ENSMUSG00000022536	ENSMUSG00000022536|glyoxylate reductase 1 homolog (Arabidopsis) [Source:MGI Symbol;Acc:MGI:1921272]|Glyr1|PTHR22981_SF56
>nbr-miR-ev29	ENSMUSG00000023274	ENSMUSG00000023274|CD4 antigen [Source:MGI Symbol;Acc:MGI:88335]|Cd4|PTHR11422
>nbr-miR-ev29	ENSMUSG00000025203	ENSMUSG00000025203|stearoyl-Coenzyme A desaturase 2 [Source:MGI Symbol;Acc:MGI:98240]|Scd2|PTHR11351_SF25
>nbr-miR-ev29	ENSMUSG00000027913	ENSMUSG00000027913|cysteine-rich C-terminal 1 [Source:MGI Symbol;Acc:MGI:1921425]|Crct1
>nbr-miR-ev29	ENSMUSG00000042129	ENSMUSG00000042129|Ras association (RalGDS/AF-6) domain family member 4 [Source:MGI Symbol;Acc:MGI:2386853]|Rassf4|PTHR22738_SF4
>nbr-miR-ev29	ENSMUSG00000032297	ENSMUSG00000032297|CUGBP, Elav-like family member 6 [Source:MGI Symbol;Acc:MGI:1923433]|Celf6|PTHR24622_SF180
>nbr-miR-ev29	ENSMUSG00000027796	ENSMUSG00000027796|SMAD family member 9 [Source:MGI Symbol;Acc:MGI:1859993]|Smad9|PTHR13703_SF23
>nbr-miR-ev29	ENSMUSG00000029198	ENSMUSG00000029198|GrpE-like 1, mitochondrial [Source:MGI Symbol;Acc:MGI:1334417]|Grpel1|PTHR21237
>nbr-miR-ev29	ENSMUSG00000030062	ENSMUSG00000030062|ribophorin I [Source:MGI Symbol;Acc:MGI:98084]|Rpn1|PTHR21049
>nbr-miR-ev29	ENSMUSG00000035125	ENSMUSG00000035125|GC-rich sequence DNA binding factor 2 [Source:MGI Symbol;Acc:MGI:2141656]|Gcfc2|PTHR12214
>nbr-miR-ev29	ENSMUSG00000026955	ENSMUSG00000026955|suppressor APC domain containing 2 [Source:MGI Symbol;Acc:MGI:1919330]|Sapcd2|PTHR14907_SF3
>nbr-miR-ev29	ENSMUSG00000040209	ENSMUSG00000040209|zinc finger protein 704 [Source:MGI Symbol;Acc:MGI:2180715]|Zfp704|PTHR13006_SF7
>nbr-miR-ev29	ENSMUSG00000041079	ENSMUSG00000041079|RWD domain containing 2B [Source:MGI Symbol;Acc:MGI:1858215]|Rwdd2b|PTHR15955
>nbr-miR-ev29	ENSMUSG00000027177	ENSMUSG00000027177|homeodomain interacting protein kinase 3 [Source:MGI Symbol;Acc:MGI:1314882]|Hipk3|PTHR24058_SF29
>nbr-miR-ev29	ENSMUSG00000038729	ENSMUSG00000038729|A kinase (PRKA) anchor protein 2 [Source:MGI Symbol;Acc:MGI:1306795]|Akap2|PTHR10498_SF10
>nbr-miR-ev29	ENSMUSG00000031924	ENSMUSG00000031924|cytochrome b5 type B [Source:MGI Symbol;Acc:MGI:1913677]|Cyb5b|PTHR19359_SF16
>nbr-miR-ev29	ENSMUSG00000035735	ENSMUSG00000035735|diacylglycerol lipase, alpha [Source:MGI Symbol;Acc:MGI:2677061]|Dagla|PTHR21493_SF87
>nbr-miR-ev29	ENSMUSG00000062373	ENSMUSG00000062373|transmembrane protein 65 [Source:MGI Symbol;Acc:MGI:1922118]|Tmem65|PTHR21706
>nbr-miR-ev29	ENSMUSG00000056656	ENSMUSG00000056656|apolipoprotein L 8 [Source:MGI Symbol;Acc:MGI:2444921]|Apol8|PTHR14096
>nbr-miR-ev29	ENSMUSG00000060477	ENSMUSG00000060477|interleukin-1 receptor-associated kinase 2 [Source:MGI Symbol;Acc:MGI:2429603]|Irak2|PTHR24419_SF2
>nbr-miR-ev29	ENSMUSG00000029217	ENSMUSG00000029217|tec protein tyrosine kinase [Source:MGI Symbol;Acc:MGI:98662]|Tec|PTHR24418_SF219
>nbr-miR-ev29	ENSMUSG00000021798	ENSMUSG00000021798|LIM domain binding 3 [Source:MGI Symbol;Acc:MGI:1344412]|Ldb3|PTHR24214_SF9
>nbr-miR-ev29	ENSMUSG00000045092	ENSMUSG00000045092|sphingosine-1-phosphate receptor 1 [Source:MGI Symbol;Acc:MGI:1096355]|S1pr1|PTHR22750
>nbr-miR-ev29	ENSMUSG00000021944	ENSMUSG00000021944|GATA binding protein 4 [Source:MGI Symbol;Acc:MGI:95664]|Gata4|PTHR10071_SF154
>nbr-miR-ev29	ENSMUSG00000048388	ENSMUSG00000048388|family with sequence similarity 171, member B [Source:MGI Symbol;Acc:MGI:2444579]|Fam171b|PTHR31626
>nbr-miR-ev29	ENSMUSG00000056043	ENSMUSG00000056043|regulator of G-protein signalling 9 binding protein [Source:MGI Symbol;Acc:MGI:2384418]|Rgs9bp|PTHR21029
>nbr-miR-ev29	ENSMUSG00000021798	ENSMUSG00000021798|LIM domain binding 3 [Source:MGI Symbol;Acc:MGI:1344412]|Ldb3|PTHR24214_SF9
>nbr-miR-ev29	ENSMUSG00000056656	ENSMUSG00000056656|apolipoprotein L 8 [Source:MGI Symbol;Acc:MGI:2444921]|Apol8|PTHR14096
>nbr-miR-ev29	ENSMUSG00000026933	ENSMUSG00000026933|calmodulin regulated spectrin-associated protein 1 [Source:MGI Symbol;Acc:MGI:3036242]|Camsap1|PTHR21595
>nbr-miR-ev29	ENSMUSG00000029217	ENSMUSG00000029217|tec protein tyrosine kinase [Source:MGI Symbol;Acc:MGI:98662]|Tec|PTHR24418_SF219
>nbr-miR-ev29	ENSMUSG00000063687	ENSMUSG00000063687|protocadherin beta 5 [Source:MGI Symbol;Acc:MGI:2136739]|Pcdhb5|PTHR24028_SF55
>nbr-miR-ev29	ENSMUSG00000022212	ENSMUSG00000022212|copine VI [Source:MGI Symbol;Acc:MGI:1334445]|Cpne6|PTHR10857_SF5
>nbr-miR-ev29	ENSMUSG00000057230	ENSMUSG00000057230|AP2 associated kinase 1 [Source:MGI Symbol;Acc:MGI:1098687]|Aak1|PTHR22967_SF9
>nbr-miR-ev29	ENSMUSG00000006705	ENSMUSG00000006705|Pbx/knotted 1 homeobox [Source:MGI Symbol;Acc:MGI:1201409]|Pknox1|PTHR11850_SF80
>nbr-miR-ev29	ENSMUSG00000071324	ENSMUSG00000071324|armadillo repeat containing 2 [Source:MGI Symbol;Acc:MGI:1916449]|Armc2|PTHR21356
>nbr-miR-ev29	ENSMUSG00000060477	ENSMUSG00000060477|interleukin-1 receptor-associated kinase 2 [Source:MGI Symbol;Acc:MGI:2429603]|Irak2|PTHR24419_SF2
>nbr-miR-ev29	ENSMUSG00000068735	ENSMUSG00000068735|transformation related protein 53 inducible protein 11 [Source:MGI Symbol;Acc:MGI:2670995]|Trp53i11|PTHR31584
>nbr-miR-ev29	ENSMUSG00000038729	ENSMUSG00000038729|A kinase (PRKA) anchor protein 2 [Source:MGI Symbol;Acc:MGI:1306795]|Akap2|PTHR10498_SF10
>nbr-miR-ev29	ENSMUSG00000038729	ENSMUSG00000038729|A kinase (PRKA) anchor protein 2 [Source:MGI Symbol;Acc:MGI:1306795]|Akap2|PTHR10498_SF10
>nbr-miR-ev29	ENSMUSG00000020864	ENSMUSG00000020864|ankyrin repeat domain 40 [Source:MGI Symbol;Acc:MGI:1918702]|Ankrd40|PTHR24192
>nbr-miR-ev29	ENSMUSG00000089945	ENSMUSG00000089945|paralemmin A kinase anchor protein [Source:MGI Symbol;Acc:MGI:5141924]|Pakap|PTHR10498_SF4
>nbr-miR-ev29	ENSMUSG00000089945	ENSMUSG00000089945|paralemmin A kinase anchor protein [Source:MGI Symbol;Acc:MGI:5141924]|Pakap|PTHR10498_SF4
>nbr-miR-ev29	ENSMUSG00000038729	ENSMUSG00000038729|A kinase (PRKA) anchor protein 2 [Source:MGI Symbol;Acc:MGI:1306795]|Akap2|PTHR10498_SF10
>nbr-miR-ev29	ENSMUSG00000028358	ENSMUSG00000028358|zinc finger protein 618 [Source:MGI Symbol;Acc:MGI:1919950]|Zfp618|PTHR24383
>nbr-miR-ev29	ENSMUSG00000074213	ENSMUSG00000074213|predicted gene 10642 [Source:MGI Symbol;Acc:MGI:3704338]|Gm10642
>nbr-miR-ev29	ENSMUSG00000018899	ENSMUSG00000018899|interferon regulatory factor 1 [Source:MGI Symbol;Acc:MGI:96590]|Irf1|PTHR11949_SF3
>nbr-miR-ev29	ENSMUSG00000037541	ENSMUSG00000037541|SH3/ankyrin domain gene 2 [Source:MGI Symbol;Acc:MGI:2671987]|Shank2|PTHR24135
>nbr-miR-ev29	ENSMUSG00000037541	ENSMUSG00000037541|SH3/ankyrin domain gene 2 [Source:MGI Symbol;Acc:MGI:2671987]|Shank2|PTHR24135
>nbr-miR-ev29	ENSMUSG00000003505	ENSMUSG00000003505|pregnancy specific glycoprotein 18 [Source:MGI Symbol;Acc:MGI:1347251]|Psg18|PTHR19955
>nbr-miR-ev29	ENSMUSG00000038729	ENSMUSG00000038729|A kinase (PRKA) anchor protein 2 [Source:MGI Symbol;Acc:MGI:1306795]|Akap2|PTHR10498_SF10
>nbr-miR-ev29	ENSMUSG00000005262	ENSMUSG00000005262|ubiquitin fusion degradation 1 like [Source:MGI Symbol;Acc:MGI:109353]|Ufd1l|PTHR12555_SF13
>nbr-miR-ev29	ENSMUSG00000029217	ENSMUSG00000029217|tec protein tyrosine kinase [Source:MGI Symbol;Acc:MGI:98662]|Tec|PTHR24418_SF219
>nbr-miR-ev29	ENSMUSG00000042121	ENSMUSG00000042121|slingshot homolog 1 (Drosophila) [Source:MGI Symbol;Acc:MGI:2686240]|Ssh1|PTHR10159_SF138
>nbr-miR-ev29	ENSMUSG00000026933	ENSMUSG00000026933|calmodulin regulated spectrin-associated protein 1 [Source:MGI Symbol;Acc:MGI:3036242]|Camsap1|PTHR21595
>nbr-miR-ev29	ENSMUSG00000026031	ENSMUSG00000026031|CASP8 and FADD-like apoptosis regulator [Source:MGI Symbol;Acc:MGI:1336166]|Cflar|PTHR10454_SF8
>nbr-miR-ev29	ENSMUSG00000079260	ENSMUSG00000079260|transmembrane protein with metallophosphoesterase domain [Source:MGI Symbol;Acc:MGI:5317335]|Tmppe|PTHR31302
>nbr-miR-ev29	ENSMUSG00000022536	ENSMUSG00000022536|glyoxylate reductase 1 homolog (Arabidopsis) [Source:MGI Symbol;Acc:MGI:1921272]|Glyr1|PTHR22981_SF56
>nbr-miR-ev29	ENSMUSG00000053268	ENSMUSG00000053268|dentin sialophosphoprotein [Source:MGI Symbol;Acc:MGI:109172]|Dspp|TF609848
>nbr-miR-ev29	ENSMUSG00000023868	ENSMUSG00000023868|phosphodiesterase 10A [Source:MGI Symbol;Acc:MGI:1345143]|Pde10a|PTHR11347_SF79
>nbr-miR-ev29	ENSMUSG00000036172	ENSMUSG00000036172|CD200 receptor 3 [Source:MGI Symbol;Acc:MGI:1921853]|Cd200r3|PTHR21462
>nbr-miR-ev29	ENSMUSG00000045991	ENSMUSG00000045991|one cut domain, family member 2 [Source:MGI Symbol;Acc:MGI:1891408]|Onecut2|PTHR14057
>nbr-miR-ev29	ENSMUSG00000068735	ENSMUSG00000068735|transformation related protein 53 inducible protein 11 [Source:MGI Symbol;Acc:MGI:2670995]|Trp53i11|PTHR31584
>nbr-miR-ev29	ENSMUSG00000036172	ENSMUSG00000036172|CD200 receptor 3 [Source:MGI Symbol;Acc:MGI:1921853]|Cd200r3|PTHR21462
>nbr-miR-ev29	ENSMUSG00000034135	ENSMUSG00000034135|SIK family kinase 3 [Source:MGI Symbol;Acc:MGI:2446296]|Sik3|PTHR24343_SF110
>nbr-miR-ev29	ENSMUSG00000032297	ENSMUSG00000032297|CUGBP, Elav-like family member 6 [Source:MGI Symbol;Acc:MGI:1923433]|Celf6|PTHR24622_SF180
>nbr-miR-ev29	ENSMUSG00000033904	ENSMUSG00000033904|centriolar coiled coil protein 110 [Source:MGI Symbol;Acc:MGI:2141942]|Ccp110|PTHR13594
>nbr-miR-ev29	ENSMUSG00000032297	ENSMUSG00000032297|CUGBP, Elav-like family member 6 [Source:MGI Symbol;Acc:MGI:1923433]|Celf6|PTHR24622_SF180
>nbr-miR-ev29	ENSMUSG00000035735	ENSMUSG00000035735|diacylglycerol lipase, alpha [Source:MGI Symbol;Acc:MGI:2677061]|Dagla|PTHR21493_SF87
>nbr-miR-ev29	ENSMUSG00000021944	ENSMUSG00000021944|GATA binding protein 4 [Source:MGI Symbol;Acc:MGI:95664]|Gata4|PTHR10071_SF154
>nbr-miR-ev29	ENSMUSG00000029217	ENSMUSG00000029217|tec protein tyrosine kinase [Source:MGI Symbol;Acc:MGI:98662]|Tec|PTHR24418_SF219
>nbr-miR-ev29	ENSMUSG00000021944	ENSMUSG00000021944|GATA binding protein 4 [Source:MGI Symbol;Acc:MGI:95664]|Gata4|PTHR10071_SF154
>nbr-miR-ev29	ENSMUSG00000032297	ENSMUSG00000032297|CUGBP, Elav-like family member 6 [Source:MGI Symbol;Acc:MGI:1923433]|Celf6|PTHR24622_SF180
>nbr-miR-ev29	ENSMUSG00000032462	ENSMUSG00000032462|phosphatidylinositol 3-kinase, catalytic, beta polypeptide [Source:MGI Symbol;Acc:MGI:1922019]|Pik3cb|PTHR10048_SF33
>nbr-miR-ev29	ENSMUSG00000074527	ENSMUSG00000074527|predicted gene 14296 [Source:MGI Symbol;Acc:MGI:3708667]|Gm14296|PTHR24402_SF159
>nbr-miR-ev29	ENSMUSG00000039176	ENSMUSG00000039176|polymerase (DNA directed), gamma [Source:MGI Symbol;Acc:MGI:1196389]|Polg|PTHR10267_SF0
>nbr-miR-ev29	ENSMUSG00000039620	ENSMUSG00000039620|RIKEN cDNA 6430573F11 gene [Source:MGI Symbol;Acc:MGI:2442328]|6430573F11Rik|PTHR13069_SF25
>nbr-miR-ev29	ENSMUSG00000026933	ENSMUSG00000026933|calmodulin regulated spectrin-associated protein 1 [Source:MGI Symbol;Acc:MGI:3036242]|Camsap1|PTHR21595
>nbr-miR-ev29	ENSMUSG00000029217	ENSMUSG00000029217|tec protein tyrosine kinase [Source:MGI Symbol;Acc:MGI:98662]|Tec|PTHR24418_SF219
>nbr-miR-ev29	ENSMUSG00000037541	ENSMUSG00000037541|SH3/ankyrin domain gene 2 [Source:MGI Symbol;Acc:MGI:2671987]|Shank2|PTHR24135
>nbr-miR-ev29	ENSMUSG00000032297	ENSMUSG00000032297|CUGBP, Elav-like family member 6 [Source:MGI Symbol;Acc:MGI:1923433]|Celf6|PTHR24622_SF180
>nbr-miR-ev29	ENSMUSG00000029217	ENSMUSG00000029217|tec protein tyrosine kinase [Source:MGI Symbol;Acc:MGI:98662]|Tec|PTHR24418_SF219
>nbr-miR-ev29	ENSMUSG00000035125	ENSMUSG00000035125|GC-rich sequence DNA binding factor 2 [Source:MGI Symbol;Acc:MGI:2141656]|Gcfc2|PTHR12214
>nbr-miR-ev29	ENSMUSG00000070448	ENSMUSG00000070448|vomeronasal 2, receptor 89 [Source:MGI Symbol;Acc:MGI:1316707]|Vmn2r89|PTHR24061_SF426
>nbr-miR-ev29	ENSMUSG00000070448	ENSMUSG00000070448|vomeronasal 2, receptor 89 [Source:MGI Symbol;Acc:MGI:1316707]|Vmn2r89|PTHR24061_SF426
>nbr-miR-ev29	ENSMUSG00000048012	ENSMUSG00000048012|zinc finger protein 473 [Source:MGI Symbol;Acc:MGI:2442697]|Zfp473|PTHR24375_SF112
>nbr-miR-ev29	ENSMUSG00000030302	ENSMUSG00000030302|ATPase, Ca++ transporting, plasma membrane 2 [Source:MGI Symbol;Acc:MGI:105368]|Atp2b2|PTHR24093_SF247
>nbr-miR-ev29	ENSMUSG00000089945	ENSMUSG00000089945|paralemmin A kinase anchor protein [Source:MGI Symbol;Acc:MGI:5141924]|Pakap|PTHR10498_SF4
>nbr-miR-ev29	ENSMUSG00000042121	ENSMUSG00000042121|slingshot homolog 1 (Drosophila) [Source:MGI Symbol;Acc:MGI:2686240]|Ssh1|PTHR10159_SF138
>nbr-miR-ev29	ENSMUSG00000073494	ENSMUSG00000073494|SH2 domain containing 1B2 [Source:MGI Symbol;Acc:MGI:3622649]|Sh2d1b2
>nbr-miR-ev29	ENSMUSG00000022212	ENSMUSG00000022212|copine VI [Source:MGI Symbol;Acc:MGI:1334445]|Cpne6|PTHR10857_SF5
>nbr-miR-ev29	ENSMUSG00000071324	ENSMUSG00000071324|armadillo repeat containing 2 [Source:MGI Symbol;Acc:MGI:1916449]|Armc2|PTHR21356
>nbr-miR-ev29	ENSMUSG00000022212	ENSMUSG00000022212|copine VI [Source:MGI Symbol;Acc:MGI:1334445]|Cpne6|PTHR10857_SF5
>nbr-miR-ev29	ENSMUSG00000000606	ENSMUSG00000000606|vomeronasal 2, receptor 88 [Source:MGI Symbol;Acc:MGI:1316662]|Vmn2r88|PTHR24061_SF426
>nbr-miR-ev29	ENSMUSG00000045991	ENSMUSG00000045991|one cut domain, family member 2 [Source:MGI Symbol;Acc:MGI:1891408]|Onecut2|PTHR14057
>nbr-miR-ev29	ENSMUSG00000090291	ENSMUSG00000090291|leucine rich repeat containing 10B [Source:MGI Symbol;Acc:MGI:2685551]|Lrrc10b|PTHR23155_SF468
>nbr-miR-ev29	ENSMUSG00000067010	ENSMUSG00000067010|vomeronasal 2, receptor 10 [Source:MGI Symbol;Acc:MGI:1316730]|Vmn2r10
>nbr-miR-ev29	ENSMUSG00000022212	ENSMUSG00000022212|copine VI [Source:MGI Symbol;Acc:MGI:1334445]|Cpne6|PTHR10857_SF5
>nbr-miR-ev29	ENSMUSG00000006705	ENSMUSG00000006705|Pbx/knotted 1 homeobox [Source:MGI Symbol;Acc:MGI:1201409]|Pknox1|PTHR11850_SF80
>nbr-miR-ev29	ENSMUSG00000026020	ENSMUSG00000026020|NOP58 ribonucleoprotein [Source:MGI Symbol;Acc:MGI:1933184]|Nop58|PTHR10894
>nbr-miR-ev29	ENSMUSG00000030523	ENSMUSG00000030523|transient receptor potential cation channel, subfamily M, member 1 [Source:MGI Symbol;Acc:MGI:1330305]|Trpm1|PTHR13800_SF13
>nbr-miR-ev29	ENSMUSG00000029916	ENSMUSG00000029916|acylglycerol kinase [Source:MGI Symbol;Acc:MGI:1917173]|Agk|PTHR12358_SF7
>nbr-miR-ev29	ENSMUSG00000031481	ENSMUSG00000031481|transmembrane phosphatase with tensin homology [Source:MGI Symbol;Acc:MGI:2446460]|Tpte|PTHR12305_SF32
>nbr-miR-ev29	ENSMUSG00000030523	ENSMUSG00000030523|transient receptor potential cation channel, subfamily M, member 1 [Source:MGI Symbol;Acc:MGI:1330305]|Trpm1|PTHR13800_SF13
>nbr-miR-ev29	ENSMUSG00000036672	ENSMUSG00000036672|centromere protein T [Source:MGI Symbol;Acc:MGI:2443939]|Cenpt|PTHR14857
>nbr-miR-ev3	ENSMUSG00000000739	ENSMUSG00000000739|sulfotransferase family 5A, member 1 [Source:MGI Symbol;Acc:MGI:1931463]|Sult5a1|PTHR11783_SF56
>nbr-miR-ev3	ENSMUSG00000001349	ENSMUSG00000001349|calponin 1 [Source:MGI Symbol;Acc:MGI:104979]|Cnn1|PTHR18959_SF43
>nbr-miR-ev3	ENSMUSG00000005533	ENSMUSG00000005533|insulin-like growth factor I receptor [Source:MGI Symbol;Acc:MGI:96433]|Igf1r|PTHR24416_SF106
>nbr-miR-ev3	ENSMUSG00000004609	ENSMUSG00000004609|CD33 antigen [Source:MGI Symbol;Acc:MGI:99440]|Cd33|PTHR12035
>nbr-miR-ev3	ENSMUSG00000018554	ENSMUSG00000018554|Y box protein 2 [Source:MGI Symbol;Acc:MGI:1096372]|Ybx2|PTHR11544_SF41
>nbr-miR-ev3	ENSMUSG00000020255	ENSMUSG00000020255|DNA segment, Chr 10, Wayne State University 102, expressed [Source:MGI Symbol;Acc:MGI:106381]|D10Wsu102e|TF601875
>nbr-miR-ev3	ENSMUSG00000059456	ENSMUSG00000059456|PTK2 protein tyrosine kinase 2 beta [Source:MGI Symbol;Acc:MGI:104908]|Ptk2b|PTHR24418_SF94
>nbr-miR-ev3	ENSMUSG00000026880	ENSMUSG00000026880|stomatin [Source:MGI Symbol;Acc:MGI:95403]|Stom|PTHR10264
>nbr-miR-ev3	ENSMUSG00000022487	ENSMUSG00000022487|gametocyte specific factor 1 [Source:MGI Symbol;Acc:MGI:1921424]|Gtsf1|PTHR21402_SF4
>nbr-miR-ev3	ENSMUSG00000026556	ENSMUSG00000026556|vang-like 2 (van gogh, Drosophila) [Source:MGI Symbol;Acc:MGI:2135272]|Vangl2|PTHR20886
>nbr-miR-ev3	ENSMUSG00000034111	ENSMUSG00000034111|transmembrane emp24 domain containing 8 [Source:MGI Symbol;Acc:MGI:1923480]|Tmed8|PTHR22973
>nbr-miR-ev3	ENSMUSG00000036395	ENSMUSG00000036395|galactosidase, beta 1-like 2 [Source:MGI Symbol;Acc:MGI:2388283]|Glb1l2|PTHR23421
>nbr-miR-ev3	ENSMUSG00000031016	ENSMUSG00000031016|WEE 1 homolog 1 (S. pombe) [Source:MGI Symbol;Acc:MGI:103075]|Wee1|PTHR11042_SF72
>nbr-miR-ev3	ENSMUSG00000027324	ENSMUSG00000027324|RNA pseudouridylate synthase domain containing 2 [Source:MGI Symbol;Acc:MGI:1918066]|Rpusd2|PTHR10436_SF87
>nbr-miR-ev3	ENSMUSG00000004609	ENSMUSG00000004609|CD33 antigen [Source:MGI Symbol;Acc:MGI:99440]|Cd33|PTHR12035
>nbr-miR-ev3	ENSMUSG00000028273	ENSMUSG00000028273|PDZ and LIM domain 5 [Source:MGI Symbol;Acc:MGI:1927489]|Pdlim5|PTHR24214_SF32
>nbr-miR-ev3	ENSMUSG00000027985	ENSMUSG00000027985|lymphoid enhancer binding factor 1 [Source:MGI Symbol;Acc:MGI:96770]|Lef1|PTHR10373_SF11
>nbr-miR-ev3	ENSMUSG00000063077	ENSMUSG00000063077|kinesin family member 1B [Source:MGI Symbol;Acc:MGI:108426]|Kif1b|PTHR24115_SF328
>nbr-miR-ev3	ENSMUSG00000036197	ENSMUSG00000036197|glucoside xylosyltransferase 1 [Source:MGI Symbol;Acc:MGI:2684933]|Gxylt1|PTHR12270_SF14
>nbr-miR-ev3	ENSMUSG00000027985	ENSMUSG00000027985|lymphoid enhancer binding factor 1 [Source:MGI Symbol;Acc:MGI:96770]|Lef1|PTHR10373_SF11
>nbr-miR-ev3	ENSMUSG00000033031	ENSMUSG00000033031|RIKEN cDNA C330027C09 gene [Source:MGI Symbol;Acc:MGI:2146335]|C330027C09Rik|PTHR23161
>nbr-miR-ev3	ENSMUSG00000044117	ENSMUSG00000044117|RIKEN cDNA 2900011O08 gene [Source:MGI Symbol;Acc:MGI:1914504]|2900011O08Rik|PTHR22704
>nbr-miR-ev3	ENSMUSG00000055296	ENSMUSG00000055296|transmembrane protein 245 [Source:MGI Symbol;Acc:MGI:2445107]|Tmem245|PTHR21716_SF1
>nbr-miR-ev3	ENSMUSG00000036395	ENSMUSG00000036395|galactosidase, beta 1-like 2 [Source:MGI Symbol;Acc:MGI:2388283]|Glb1l2|PTHR23421
>nbr-miR-ev3	ENSMUSG00000048562	ENSMUSG00000048562|trans-acting transcription factor 8 [Source:MGI Symbol;Acc:MGI:2443471]|Sp8|PTHR23223_SF134
>nbr-miR-ev3	ENSMUSG00000034327	ENSMUSG00000034327|potassium channel tetramerisation domain containing 9 [Source:MGI Symbol;Acc:MGI:2145579]|Kctd9|PTHR14958_SF15
>nbr-miR-ev3	ENSMUSG00000001403	ENSMUSG00000001403|ubiquitin-conjugating enzyme E2C [Source:MGI Symbol;Acc:MGI:1915862]|Ube2c|PTHR24067_SF44
>nbr-miR-ev3	ENSMUSG00000059456	ENSMUSG00000059456|PTK2 protein tyrosine kinase 2 beta [Source:MGI Symbol;Acc:MGI:104908]|Ptk2b|PTHR24418_SF94
>nbr-miR-ev3	ENSMUSG00000020176	ENSMUSG00000020176|growth factor receptor bound protein 10 [Source:MGI Symbol;Acc:MGI:103232]|Grb10|PTHR11243_SF4
>nbr-miR-ev3	ENSMUSG00000029033	ENSMUSG00000029033|ArfGAP with coiled-coil, ankyrin repeat and PH domains 3 [Source:MGI Symbol;Acc:MGI:2153589]|Acap3|PTHR23180_SF230
>nbr-miR-ev3	ENSMUSG00000027985	ENSMUSG00000027985|lymphoid enhancer binding factor 1 [Source:MGI Symbol;Acc:MGI:96770]|Lef1|PTHR10373_SF11
>nbr-miR-ev3	ENSMUSG00000020299	ENSMUSG00000020299|RIKEN cDNA 4930524B15 gene [Source:MGI Symbol;Acc:MGI:1914842]|4930524B15Rik|TF337018
>nbr-miR-ev3	ENSMUSG00000027985	ENSMUSG00000027985|lymphoid enhancer binding factor 1 [Source:MGI Symbol;Acc:MGI:96770]|Lef1|PTHR10373_SF11
>nbr-miR-ev3	ENSMUSG00000055435	ENSMUSG00000055435|avian musculoaponeurotic fibrosarcoma oncogene homolog [Source:MGI Symbol;Acc:MGI:96909]|Maf|PTHR10129_SF9
>nbr-miR-ev3	ENSMUSG00000018554	ENSMUSG00000018554|Y box protein 2 [Source:MGI Symbol;Acc:MGI:1096372]|Ybx2|PTHR11544_SF41
>nbr-miR-ev3	ENSMUSG00000045973	ENSMUSG00000045973|solute carrier family 25, member 51 [Source:MGI Symbol;Acc:MGI:2684984]|Slc25a51|PTHR24089_SF253
>nbr-miR-ev3	ENSMUSG00000074748	ENSMUSG00000074748|ataxin 7-like 3B [Source:MGI Symbol;Acc:MGI:1914971]|Atxn7l3b|PTHR15117_SF4
>nbr-miR-ev3	ENSMUSG00000078786	ENSMUSG00000078786|cDNA sequence BC024978 [Source:MGI Symbol;Acc:MGI:3041247]|BC024978|TF314051
>nbr-miR-ev3	ENSMUSG00000029033	ENSMUSG00000029033|ArfGAP with coiled-coil, ankyrin repeat and PH domains 3 [Source:MGI Symbol;Acc:MGI:2153589]|Acap3|PTHR23180_SF230
>nbr-miR-ev3	ENSMUSG00000073176	ENSMUSG00000073176|zinc finger protein 449 [Source:MGI Symbol;Acc:MGI:1925869]|Zfp449|PTHR23226_SF4
>nbr-miR-ev3	ENSMUSG00000057406	ENSMUSG00000057406|Wolf-Hirschhorn syndrome candidate 1 (human) [Source:MGI Symbol;Acc:MGI:1276574]|Whsc1|PTHR22884_SF293
>nbr-miR-ev3	ENSMUSG00000039782	ENSMUSG00000039782|cytoplasmic polyadenylation element binding protein 2 [Source:MGI Symbol;Acc:MGI:2442640]|Cpeb2|PTHR12566_SF4
>nbr-miR-ev3	ENSMUSG00000020176	ENSMUSG00000020176|growth factor receptor bound protein 10 [Source:MGI Symbol;Acc:MGI:103232]|Grb10|PTHR11243_SF4
>nbr-miR-ev3	ENSMUSG00000026556	ENSMUSG00000026556|vang-like 2 (van gogh, Drosophila) [Source:MGI Symbol;Acc:MGI:2135272]|Vangl2|PTHR20886
>nbr-miR-ev3	ENSMUSG00000045973	ENSMUSG00000045973|solute carrier family 25, member 51 [Source:MGI Symbol;Acc:MGI:2684984]|Slc25a51|PTHR24089_SF253
>nbr-miR-ev3	ENSMUSG00000022487	ENSMUSG00000022487|gametocyte specific factor 1 [Source:MGI Symbol;Acc:MGI:1921424]|Gtsf1|PTHR21402_SF4
>nbr-miR-ev3	ENSMUSG00000033809	ENSMUSG00000033809|asparagine-linked glycosylation 3 (alpha-1,3-mannosyltransferase) [Source:MGI Symbol;Acc:MGI:1098592]|Alg3|PTHR12646
>nbr-miR-ev3	ENSMUSG00000033031	ENSMUSG00000033031|RIKEN cDNA C330027C09 gene [Source:MGI Symbol;Acc:MGI:2146335]|C330027C09Rik|PTHR23161
>nbr-miR-ev3	ENSMUSG00000060675	ENSMUSG00000060675|phospholipase A2, group XVI [Source:MGI Symbol;Acc:MGI:2179715]|Pla2g16|PTHR13943_SF33
>nbr-miR-ev3	ENSMUSG00000022487	ENSMUSG00000022487|gametocyte specific factor 1 [Source:MGI Symbol;Acc:MGI:1921424]|Gtsf1|PTHR21402_SF4
>nbr-miR-ev3	ENSMUSG00000022747	ENSMUSG00000022747|ST3 beta-galactoside alpha-2,3-sialyltransferase 6 [Source:MGI Symbol;Acc:MGI:1888707]|St3gal6|PTHR13713_SF8
>nbr-miR-ev3	ENSMUSG00000064330	ENSMUSG00000064330|phosphodiesterase 6H, cGMP-specific, cone, gamma [Source:MGI Symbol;Acc:MGI:1925850]|Pde6h|PTHR12122
>nbr-miR-ev3	ENSMUSG00000022487	ENSMUSG00000022487|gametocyte specific factor 1 [Source:MGI Symbol;Acc:MGI:1921424]|Gtsf1|PTHR21402_SF4
>nbr-miR-ev3	ENSMUSG00000063077	ENSMUSG00000063077|kinesin family member 1B [Source:MGI Symbol;Acc:MGI:108426]|Kif1b|PTHR24115_SF328
>nbr-miR-ev3	ENSMUSG00000022487	ENSMUSG00000022487|gametocyte specific factor 1 [Source:MGI Symbol;Acc:MGI:1921424]|Gtsf1|PTHR21402_SF4
>nbr-miR-ev3	ENSMUSG00000030204	ENSMUSG00000030204|DEAD (Asp-Glu-Ala-Asp) box polypeptide 47 [Source:MGI Symbol;Acc:MGI:1915005]|Ddx47|PTHR24031_SF78
>nbr-miR-ev3	ENSMUSG00000022487	ENSMUSG00000022487|gametocyte specific factor 1 [Source:MGI Symbol;Acc:MGI:1921424]|Gtsf1|PTHR21402_SF4
>nbr-miR-ev3	ENSMUSG00000018554	ENSMUSG00000018554|Y box protein 2 [Source:MGI Symbol;Acc:MGI:1096372]|Ybx2|PTHR11544_SF41
>nbr-miR-ev3	ENSMUSG00000059456	ENSMUSG00000059456|PTK2 protein tyrosine kinase 2 beta [Source:MGI Symbol;Acc:MGI:104908]|Ptk2b|PTHR24418_SF94
>nbr-miR-ev3	ENSMUSG00000034327	ENSMUSG00000034327|potassium channel tetramerisation domain containing 9 [Source:MGI Symbol;Acc:MGI:2145579]|Kctd9|PTHR14958_SF15
>nbr-miR-ev3	ENSMUSG00000040728	ENSMUSG00000040728|epithelial splicing regulatory protein 1 [Source:MGI Symbol;Acc:MGI:1917326]|Esrp1|PTHR13976_SF37
>nbr-miR-ev3	ENSMUSG00000039782	ENSMUSG00000039782|cytoplasmic polyadenylation element binding protein 2 [Source:MGI Symbol;Acc:MGI:2442640]|Cpeb2|PTHR12566_SF4
>nbr-miR-ev3	ENSMUSG00000026494	ENSMUSG00000026494|kinesin family member 26B [Source:MGI Symbol;Acc:MGI:2447076]|Kif26b|PTHR24115_SF363
>nbr-miR-ev3	ENSMUSG00000039782	ENSMUSG00000039782|cytoplasmic polyadenylation element binding protein 2 [Source:MGI Symbol;Acc:MGI:2442640]|Cpeb2|PTHR12566_SF4
>nbr-miR-ev3	ENSMUSG00000059456	ENSMUSG00000059456|PTK2 protein tyrosine kinase 2 beta [Source:MGI Symbol;Acc:MGI:104908]|Ptk2b|PTHR24418_SF94
>nbr-miR-ev3	ENSMUSG00000028073	ENSMUSG00000028073|platelet endothelial aggregation receptor 1 [Source:MGI Symbol;Acc:MGI:1920432]|Pear1|PTHR24052
>nbr-miR-ev3	ENSMUSG00000040329	ENSMUSG00000040329|interleukin 7 [Source:MGI Symbol;Acc:MGI:96561]|Il7|PTHR10526
>nbr-miR-ev3	ENSMUSG00000004609	ENSMUSG00000004609|CD33 antigen [Source:MGI Symbol;Acc:MGI:99440]|Cd33|PTHR12035
>nbr-miR-ev30	ENSMUSG00000020734	ENSMUSG00000020734|glutamate receptor, ionotropic, NMDA2C (epsilon 3) [Source:MGI Symbol;Acc:MGI:95822]|Grin2c|PTHR18966_SF179
>nbr-miR-ev30	ENSMUSG00000006476	ENSMUSG00000006476|NMDA receptor synaptonuclear signaling and neuronal migration factor [Source:MGI Symbol;Acc:MGI:1861755]|Nsmf|PTHR32061
>nbr-miR-ev30	ENSMUSG00000022415	ENSMUSG00000022415|synaptogyrin 1 [Source:MGI Symbol;Acc:MGI:1328323]|Syngr1|PTHR10838
>nbr-miR-ev30	ENSMUSG00000017817	ENSMUSG00000017817|junctophilin 2 [Source:MGI Symbol;Acc:MGI:1891496]|Jph2|PTHR23085_SF5
>nbr-miR-ev30	ENSMUSG00000020155	ENSMUSG00000020155|potassium large conductance calcium-activated channel, subfamily M, beta member 1 [Source:MGI Symbol;Acc:MGI:1334203]|Kcnmb1|PTHR10258
>nbr-miR-ev30	ENSMUSG00000021259	ENSMUSG00000021259|cytochrome P450, family 46, subfamily a, polypeptide 1 [Source:MGI Symbol;Acc:MGI:1341877]|Cyp46a1|PTHR24293
>nbr-miR-ev30	ENSMUSG00000026027	ENSMUSG00000026027|STE20-related kinase adaptor beta [Source:MGI Symbol;Acc:MGI:2144047]|Stradb|PTHR24361_SF93
>nbr-miR-ev30	ENSMUSG00000022146	ENSMUSG00000022146|oncostatin M receptor [Source:MGI Symbol;Acc:MGI:1330819]|Osmr|PTHR23036_SF80
>nbr-miR-ev30	ENSMUSG00000090115	ENSMUSG00000090115|ubiquitin specific peptidase 49 [Source:MGI Symbol;Acc:MGI:2685391]|Usp49|PTHR24006_SF422
>nbr-miR-ev30	ENSMUSG00000022462	ENSMUSG00000022462|solute carrier family 38, member 2 [Source:MGI Symbol;Acc:MGI:1915010]|Slc38a2|PTHR22950_SF207
>nbr-miR-ev30	ENSMUSG00000026277	ENSMUSG00000026277|serine/threonine kinase 25 (yeast) [Source:MGI Symbol;Acc:MGI:1891699]|Stk25|PTHR24361_SF208
>nbr-miR-ev30	ENSMUSG00000026834	ENSMUSG00000026834|activin A receptor, type IC [Source:MGI Symbol;Acc:MGI:2661081]|Acvr1c|PTHR23255_SF58
>nbr-miR-ev30	ENSMUSG00000035275	ENSMUSG00000035275|ribonucleoprotein, PTB-binding 2 [Source:MGI Symbol;Acc:MGI:2443623]|Raver2|PTHR23189_SF6
>nbr-miR-ev30	ENSMUSG00000041378	ENSMUSG00000041378|claudin 5 [Source:MGI Symbol;Acc:MGI:1276112]|Cldn5|PTHR12002_SF35
>nbr-miR-ev30	ENSMUSG00000000706	ENSMUSG00000000706|butyrophilin, subfamily 1, member A1 [Source:MGI Symbol;Acc:MGI:103118]|Btn1a1|PTHR24100_SF53
>nbr-miR-ev30	ENSMUSG00000034290	ENSMUSG00000034290|NIMA (never in mitosis gene a)-related expressed kinase 9 [Source:MGI Symbol;Acc:MGI:2387995]|Nek9|PTHR24362_SF221
>nbr-miR-ev30	ENSMUSG00000028931	ENSMUSG00000028931|potassium voltage-gated channel, shaker-related subfamily, beta member 2 [Source:MGI Symbol;Acc:MGI:109239]|Kcnab2|PTHR11732_SF196
>nbr-miR-ev30	ENSMUSG00000031077	ENSMUSG00000031077|Fas (TNFRSF6)-associated via death domain [Source:MGI Symbol;Acc:MGI:109324]|Fadd|TF622686
>nbr-miR-ev30	ENSMUSG00000028114	ENSMUSG00000028114|methyltransferase like 14 [Source:MGI Symbol;Acc:MGI:2442926]|Mettl14|PTHR13107
>nbr-miR-ev30	ENSMUSG00000034297	ENSMUSG00000034297|mediator complex subunit 13 [Source:MGI Symbol;Acc:MGI:3029632]|Med13|PTHR12950
>nbr-miR-ev30	ENSMUSG00000018548	ENSMUSG00000018548|tripartite motif-containing 37 [Source:MGI Symbol;Acc:MGI:2153072]|Trim37|PTHR24103_SF229
>nbr-miR-ev30	ENSMUSG00000028613	ENSMUSG00000028613|low density lipoprotein receptor-related protein 8, apolipoprotein e receptor [Source:MGI Symbol;Acc:MGI:1340044]|Lrp8|PTHR10529_SF99
>nbr-miR-ev30	ENSMUSG00000042724	ENSMUSG00000042724|mitogen-activated protein kinase kinase kinase 9 [Source:MGI Symbol;Acc:MGI:2449952]|Map3k9|PTHR23257_SF401
>nbr-miR-ev30	ENSMUSG00000028854	ENSMUSG00000028854|solute carrier family 9 (sodium/hydrogen exchanger), member 1 [Source:MGI Symbol;Acc:MGI:102462]|Slc9a1|PTHR10110_SF59
>nbr-miR-ev30	ENSMUSG00000028188	ENSMUSG00000028188|spermatogenesis associated 1 [Source:MGI Symbol;Acc:MGI:1918201]|Spata1|PTHR14421
>nbr-miR-ev30	ENSMUSG00000032936	ENSMUSG00000032936|CaM kinase-like vesicle-associated [Source:MGI Symbol;Acc:MGI:2384296]|Camkv|PTHR24347_SF18
>nbr-miR-ev30	ENSMUSG00000039428	ENSMUSG00000039428|transmembrane protein 135 [Source:MGI Symbol;Acc:MGI:1920009]|Tmem135|PTHR12459_SF4
>nbr-miR-ev30	ENSMUSG00000063077	ENSMUSG00000063077|kinesin family member 1B [Source:MGI Symbol;Acc:MGI:108426]|Kif1b|PTHR24115_SF328
>nbr-miR-ev30	ENSMUSG00000024892	ENSMUSG00000024892|pyruvate carboxylase [Source:MGI Symbol;Acc:MGI:97520]|Pcx|PTHR18866_SF10
>nbr-miR-ev30	ENSMUSG00000044768	ENSMUSG00000044768|DNA segment, Chr 1, ERATO Doi 622, expressed [Source:MGI Symbol;Acc:MGI:1277184]|D1Ertd622e|PTHR31224
>nbr-miR-ev30	ENSMUSG00000042444	ENSMUSG00000042444|family with sequence similarity 63, member B [Source:MGI Symbol;Acc:MGI:2443086]|Fam63b|PTHR18063
>nbr-miR-ev30	ENSMUSG00000031241	ENSMUSG00000031241|T-box 22 [Source:MGI Symbol;Acc:MGI:2389465]|Tbx22|PTHR11267_SF97
>nbr-miR-ev30	ENSMUSG00000033389	ENSMUSG00000033389|Rho GTPase activating protein 44 [Source:MGI Symbol;Acc:MGI:2144423]|Arhgap44|PTHR14130_SF13
>nbr-miR-ev30	ENSMUSG00000030510	ENSMUSG00000030510|ceramide synthase 3 [Source:MGI Symbol;Acc:MGI:2681008]|Cers3|PTHR12560
>nbr-miR-ev30	ENSMUSG00000057963	ENSMUSG00000057963|inositol 1,3,4-triphosphate 5/6 kinase [Source:MGI Symbol;Acc:MGI:2446159]|Itpk1|PTHR14217
>nbr-miR-ev30	ENSMUSG00000044703	ENSMUSG00000044703|PHD finger protein 11A [Source:MGI Symbol;Acc:MGI:1918441]|Phf11a|PTHR12420
>nbr-miR-ev30	ENSMUSG00000026659	ENSMUSG00000026659|dual specificity phosphatase 12 [Source:MGI Symbol;Acc:MGI:1890614]|Dusp12|PTHR10159_SF105
>nbr-miR-ev30	ENSMUSG00000063077	ENSMUSG00000063077|kinesin family member 1B [Source:MGI Symbol;Acc:MGI:108426]|Kif1b|PTHR24115_SF328
>nbr-miR-ev30	ENSMUSG00000047539	ENSMUSG00000047539|F-box protein 28 [Source:MGI Symbol;Acc:MGI:1261890]|Fbxo28|PTHR13252
>nbr-miR-ev30	ENSMUSG00000051790	ENSMUSG00000051790|neuroligin 2 [Source:MGI Symbol;Acc:MGI:2681835]|Nlgn2|PTHR11559_SF53
>nbr-miR-ev30	ENSMUSG00000022957	ENSMUSG00000022957|intersectin 1 (SH3 domain protein 1A) [Source:MGI Symbol;Acc:MGI:1338069]|Itsn1|PTHR11216_SF68
>nbr-miR-ev30	ENSMUSG00000033389	ENSMUSG00000033389|Rho GTPase activating protein 44 [Source:MGI Symbol;Acc:MGI:2144423]|Arhgap44|PTHR14130_SF13
>nbr-miR-ev30	ENSMUSG00000027200	ENSMUSG00000027200|sema domain, transmembrane domain (TM), and cytoplasmic domain, (semaphorin) 6D [Source:MGI Symbol;Acc:MGI:2387661]|Sema6d|PTHR11036_SF65
>nbr-miR-ev30	ENSMUSG00000027200	ENSMUSG00000027200|sema domain, transmembrane domain (TM), and cytoplasmic domain, (semaphorin) 6D [Source:MGI Symbol;Acc:MGI:2387661]|Sema6d|PTHR11036_SF65
>nbr-miR-ev30	ENSMUSG00000068245	ENSMUSG00000068245|PHD finger protein 11D [Source:MGI Symbol;Acc:MGI:1277133]|Phf11d|PTHR12420
>nbr-miR-ev30	ENSMUSG00000030340	ENSMUSG00000030340|sodium channel, nonvoltage-gated 1 alpha [Source:MGI Symbol;Acc:MGI:101782]|Scnn1a|PTHR11690_SF124
>nbr-miR-ev30	ENSMUSG00000013846	ENSMUSG00000013846|ST3 beta-galactoside alpha-2,3-sialyltransferase 1 [Source:MGI Symbol;Acc:MGI:98304]|St3gal1|PTHR13713_SF39
>nbr-miR-ev30	ENSMUSG00000006476	ENSMUSG00000006476|NMDA receptor synaptonuclear signaling and neuronal migration factor [Source:MGI Symbol;Acc:MGI:1861755]|Nsmf|PTHR32061
>nbr-miR-ev30	ENSMUSG00000032407	ENSMUSG00000032407|U2 snRNP-associated SURP domain containing [Source:MGI Symbol;Acc:MGI:1915208]|U2surp|PTHR23140
>nbr-miR-ev30	ENSMUSG00000044042	ENSMUSG00000044042|formin 1 [Source:MGI Symbol;Acc:MGI:101815]|Fmn1|PTHR13037
>nbr-miR-ev30	ENSMUSG00000046709	ENSMUSG00000046709|mitogen-activated protein kinase 10 [Source:MGI Symbol;Acc:MGI:1346863]|Mapk10|PTHR24055_SF162
>nbr-miR-ev30	ENSMUSG00000059401	ENSMUSG00000059401|mastermind-like domain containing 1 [Source:MGI Symbol;Acc:MGI:3045303]|Mamld1|PTHR15275
>nbr-miR-ev30	ENSMUSG00000028114	ENSMUSG00000028114|methyltransferase like 14 [Source:MGI Symbol;Acc:MGI:2442926]|Mettl14|PTHR13107
>nbr-miR-ev30	ENSMUSG00000094651	ENSMUSG00000094651|galactose-3-O-sulfotransferase 2 [Source:MGI Symbol;Acc:MGI:2685834]|Gal3st2|PTHR14647
>nbr-miR-ev30	ENSMUSG00000057363	ENSMUSG00000057363|UDP-glucuronate decarboxylase 1 [Source:MGI Symbol;Acc:MGI:1915133]|Uxs1
>nbr-miR-ev30	ENSMUSG00000027200	ENSMUSG00000027200|sema domain, transmembrane domain (TM), and cytoplasmic domain, (semaphorin) 6D [Source:MGI Symbol;Acc:MGI:2387661]|Sema6d|PTHR11036_SF65
>nbr-miR-ev30	ENSMUSG00000044042	ENSMUSG00000044042|formin 1 [Source:MGI Symbol;Acc:MGI:101815]|Fmn1|PTHR13037
>nbr-miR-ev30	ENSMUSG00000020734	ENSMUSG00000020734|glutamate receptor, ionotropic, NMDA2C (epsilon 3) [Source:MGI Symbol;Acc:MGI:95822]|Grin2c|PTHR18966_SF179
>nbr-miR-ev30	ENSMUSG00000044042	ENSMUSG00000044042|formin 1 [Source:MGI Symbol;Acc:MGI:101815]|Fmn1|PTHR13037
>nbr-miR-ev30	ENSMUSG00000074925	ENSMUSG00000074925|protein prenyltransferase alpha subunit repeat containing 1 [Source:MGI Symbol;Acc:MGI:1921875]|Ptar1|PTHR11129_SF3
>nbr-miR-ev30	ENSMUSG00000026834	ENSMUSG00000026834|activin A receptor, type IC [Source:MGI Symbol;Acc:MGI:2661081]|Acvr1c|PTHR23255_SF58
>nbr-miR-ev30	ENSMUSG00000006476	ENSMUSG00000006476|NMDA receptor synaptonuclear signaling and neuronal migration factor [Source:MGI Symbol;Acc:MGI:1861755]|Nsmf|PTHR32061
>nbr-miR-ev30	ENSMUSG00000051790	ENSMUSG00000051790|neuroligin 2 [Source:MGI Symbol;Acc:MGI:2681835]|Nlgn2|PTHR11559_SF53
>nbr-miR-ev30	ENSMUSG00000028613	ENSMUSG00000028613|low density lipoprotein receptor-related protein 8, apolipoprotein e receptor [Source:MGI Symbol;Acc:MGI:1340044]|Lrp8|PTHR10529_SF99
>nbr-miR-ev30	ENSMUSG00000006476	ENSMUSG00000006476|NMDA receptor synaptonuclear signaling and neuronal migration factor [Source:MGI Symbol;Acc:MGI:1861755]|Nsmf|PTHR32061
>nbr-miR-ev30	ENSMUSG00000017817	ENSMUSG00000017817|junctophilin 2 [Source:MGI Symbol;Acc:MGI:1891496]|Jph2|PTHR23085_SF5
>nbr-miR-ev30	ENSMUSG00000027200	ENSMUSG00000027200|sema domain, transmembrane domain (TM), and cytoplasmic domain, (semaphorin) 6D [Source:MGI Symbol;Acc:MGI:2387661]|Sema6d|PTHR11036_SF65
>nbr-miR-ev30	ENSMUSG00000020812	ENSMUSG00000020812|RIKEN cDNA 1810032O08 gene [Source:MGI Symbol;Acc:MGI:1913543]|1810032O08Rik
>nbr-miR-ev30	ENSMUSG00000027200	ENSMUSG00000027200|sema domain, transmembrane domain (TM), and cytoplasmic domain, (semaphorin) 6D [Source:MGI Symbol;Acc:MGI:2387661]|Sema6d|PTHR11036_SF65
>nbr-miR-ev30	ENSMUSG00000027327	ENSMUSG00000027327|RIKEN cDNA 1700037H04 gene [Source:MGI Symbol;Acc:MGI:1914576]|1700037H04Rik|PTHR13287
>nbr-miR-ev30	ENSMUSG00000057406	ENSMUSG00000057406|Wolf-Hirschhorn syndrome candidate 1 (human) [Source:MGI Symbol;Acc:MGI:1276574]|Whsc1|PTHR22884_SF293
>nbr-miR-ev30	ENSMUSG00000022817	ENSMUSG00000022817|integrin beta 5 [Source:MGI Symbol;Acc:MGI:96614]|Itgb5|PTHR10082
>nbr-miR-ev30	ENSMUSG00000030259	ENSMUSG00000030259|Ras association (RalGDS/AF-6) domain family (N-terminal) member 8 [Source:MGI Symbol;Acc:MGI:1918573]|Rassf8|PTHR15286
>nbr-miR-ev30	ENSMUSG00000079215	ENSMUSG00000079215|zinc finger protein 664 [Source:MGI Symbol;Acc:MGI:2442505]|Zfp664|PTHR24376_SF16
>nbr-miR-ev30	ENSMUSG00000006476	ENSMUSG00000006476|NMDA receptor synaptonuclear signaling and neuronal migration factor [Source:MGI Symbol;Acc:MGI:1861755]|Nsmf|PTHR32061
>nbr-miR-ev30	ENSMUSG00000046709	ENSMUSG00000046709|mitogen-activated protein kinase 10 [Source:MGI Symbol;Acc:MGI:1346863]|Mapk10|PTHR24055_SF162
>nbr-miR-ev30	ENSMUSG00000006476	ENSMUSG00000006476|NMDA receptor synaptonuclear signaling and neuronal migration factor [Source:MGI Symbol;Acc:MGI:1861755]|Nsmf|PTHR32061
>nbr-miR-ev30	ENSMUSG00000046709	ENSMUSG00000046709|mitogen-activated protein kinase 10 [Source:MGI Symbol;Acc:MGI:1346863]|Mapk10|PTHR24055_SF162
>nbr-miR-ev30	ENSMUSG00000006476	ENSMUSG00000006476|NMDA receptor synaptonuclear signaling and neuronal migration factor [Source:MGI Symbol;Acc:MGI:1861755]|Nsmf|PTHR32061
>nbr-miR-ev30	ENSMUSG00000020412	ENSMUSG00000020412|activating signal cointegrator 1 complex subunit 2 [Source:MGI Symbol;Acc:MGI:1922702]|Ascc2|PTHR21494
>nbr-miR-ev30	ENSMUSG00000024892	ENSMUSG00000024892|pyruvate carboxylase [Source:MGI Symbol;Acc:MGI:97520]|Pcx|PTHR18866_SF10
>nbr-miR-ev30	ENSMUSG00000055817	ENSMUSG00000055817|metastasis associated 3 [Source:MGI Symbol;Acc:MGI:2151172]|Mta3|PTHR10865
>nbr-miR-ev30	ENSMUSG00000005649	ENSMUSG00000005649|calcium binding protein 5 [Source:MGI Symbol;Acc:MGI:1352746]|Cabp5|PTHR23050_SF60
>nbr-miR-ev30	ENSMUSG00000026027	ENSMUSG00000026027|STE20-related kinase adaptor beta [Source:MGI Symbol;Acc:MGI:2144047]|Stradb|PTHR24361_SF93
>nbr-miR-ev30	ENSMUSG00000040268	ENSMUSG00000040268|pleckstrin homology domain containing, family A (phosphoinositide binding specific) member 1 [Source:MGI Symbol;Acc:MGI:2442213]|Plekha1|PTHR14336_SF4
>nbr-miR-ev30	ENSMUSG00000063455	ENSMUSG00000063455|RIKEN cDNA D630045J12 gene [Source:MGI Symbol;Acc:MGI:2669829]|D630045J12Rik|PTHR21590
>nbr-miR-ev30	ENSMUSG00000026640	ENSMUSG00000026640|plexin A2 [Source:MGI Symbol;Acc:MGI:107684]|Plxna2|PTHR22625
>nbr-miR-ev30	ENSMUSG00000023984	ENSMUSG00000023984|predicted gene 20517 [Source:MGI Symbol;Acc:MGI:5141982]|Gm20517|PTHR12465
>nbr-miR-ev30	ENSMUSG00000023088	ENSMUSG00000023088|ATP-binding cassette, sub-family C (CFTR/MRP), member 1 [Source:MGI Symbol;Acc:MGI:102676]|Abcc1|PTHR24223_SF203
>nbr-miR-ev30	ENSMUSG00000033389	ENSMUSG00000033389|Rho GTPase activating protein 44 [Source:MGI Symbol;Acc:MGI:2144423]|Arhgap44|PTHR14130_SF13
>nbr-miR-ev30	ENSMUSG00000006476	ENSMUSG00000006476|NMDA receptor synaptonuclear signaling and neuronal migration factor [Source:MGI Symbol;Acc:MGI:1861755]|Nsmf|PTHR32061
>nbr-miR-ev30	ENSMUSG00000008683	ENSMUSG00000008683|ribosomal protein S15A [Source:MGI Symbol;Acc:MGI:2389091]|Rps15a|PTHR11758
>nbr-miR-ev30	ENSMUSG00000031730	ENSMUSG00000031730|dihydroorotate dehydrogenase [Source:MGI Symbol;Acc:MGI:1928378]|Dhodh|PTHR11938_SF7
>nbr-miR-ev30	ENSMUSG00000023088	ENSMUSG00000023088|ATP-binding cassette, sub-family C (CFTR/MRP), member 1 [Source:MGI Symbol;Acc:MGI:102676]|Abcc1|PTHR24223_SF203
>nbr-miR-ev30	ENSMUSG00000006476	ENSMUSG00000006476|NMDA receptor synaptonuclear signaling and neuronal migration factor [Source:MGI Symbol;Acc:MGI:1861755]|Nsmf|PTHR32061
>nbr-miR-ev30	ENSMUSG00000023088	ENSMUSG00000023088|ATP-binding cassette, sub-family C (CFTR/MRP), member 1 [Source:MGI Symbol;Acc:MGI:102676]|Abcc1|PTHR24223_SF203
>nbr-miR-ev30	ENSMUSG00000063077	ENSMUSG00000063077|kinesin family member 1B [Source:MGI Symbol;Acc:MGI:108426]|Kif1b|PTHR24115_SF328
>nbr-miR-ev30	ENSMUSG00000003458	ENSMUSG00000003458|nicastrin [Source:MGI Symbol;Acc:MGI:1891700]|Ncstn|PTHR21092
>nbr-miR-ev30	ENSMUSG00000003458	ENSMUSG00000003458|nicastrin [Source:MGI Symbol;Acc:MGI:1891700]|Ncstn|PTHR21092
>nbr-miR-ev30	ENSMUSG00000071669	ENSMUSG00000071669|sorting nexin 29 [Source:MGI Symbol;Acc:MGI:1921728]|Snx29|PTHR24115_SF354
>nbr-miR-ev30	ENSMUSG00000072487	ENSMUSG00000072487|maestro heat-like repeat family member 5 [Source:MGI Symbol;Acc:MGI:2685474]|Mroh5|PTHR23120_SF6
>nbr-miR-ev30	ENSMUSG00000026027	ENSMUSG00000026027|STE20-related kinase adaptor beta [Source:MGI Symbol;Acc:MGI:2144047]|Stradb|PTHR24361_SF93
>nbr-miR-ev30	ENSMUSG00000038665	ENSMUSG00000038665|diacylglycerol kinase, iota [Source:MGI Symbol;Acc:MGI:2443430]|Dgki|PTHR11255_SF41
>nbr-miR-ev30	ENSMUSG00000028931	ENSMUSG00000028931|potassium voltage-gated channel, shaker-related subfamily, beta member 2 [Source:MGI Symbol;Acc:MGI:109239]|Kcnab2|PTHR11732_SF196
>nbr-miR-ev30	ENSMUSG00000052616	ENSMUSG00000052616|telomere repeat binding bouquet formation protein 1 [Source:MGI Symbol;Acc:MGI:2443187]|Terb1|PTHR14014
>nbr-miR-ev30	ENSMUSG00000028232	ENSMUSG00000028232|transmembrane protein 68 [Source:MGI Symbol;Acc:MGI:1919348]|Tmem68|PTHR22753_SF1
>nbr-miR-ev30	ENSMUSG00000091144	ENSMUSG00000091144|PHD finger protein 11C [Source:MGI Symbol;Acc:MGI:3648476]|Phf11c|PTHR12420
>nbr-miR-ev30	ENSMUSG00000044042	ENSMUSG00000044042|formin 1 [Source:MGI Symbol;Acc:MGI:101815]|Fmn1|PTHR13037
>nbr-miR-ev30	ENSMUSG00000089809	ENSMUSG00000089809|RIKEN cDNA A930011G23 gene [Source:MGI Symbol;Acc:MGI:2442790]|A930011G23Rik|PTHR23113_SF197
>nbr-miR-ev30	ENSMUSG00000026659	ENSMUSG00000026659|dual specificity phosphatase 12 [Source:MGI Symbol;Acc:MGI:1890614]|Dusp12|PTHR10159_SF105
>nbr-miR-ev30	ENSMUSG00000075289	ENSMUSG00000075289|carnosine synthase 1 [Source:MGI Symbol;Acc:MGI:2147595]|Carns1|PTHR10578
>nbr-miR-ev30	ENSMUSG00000063455	ENSMUSG00000063455|RIKEN cDNA D630045J12 gene [Source:MGI Symbol;Acc:MGI:2669829]|D630045J12Rik|PTHR21590
>nbr-miR-ev30	ENSMUSG00000028931	ENSMUSG00000028931|potassium voltage-gated channel, shaker-related subfamily, beta member 2 [Source:MGI Symbol;Acc:MGI:109239]|Kcnab2|PTHR11732_SF196
>nbr-miR-ev30	ENSMUSG00000026659	ENSMUSG00000026659|dual specificity phosphatase 12 [Source:MGI Symbol;Acc:MGI:1890614]|Dusp12|PTHR10159_SF105
>nbr-miR-ev30	ENSMUSG00000091718	ENSMUSG00000091718|predicted gene 16506 [Source:MGI Symbol;Acc:MGI:3641772]|Gm16506|PTHR21558
>nbr-miR-ev30	ENSMUSG00000068245	ENSMUSG00000068245|PHD finger protein 11D [Source:MGI Symbol;Acc:MGI:1277133]|Phf11d|PTHR12420
>nbr-miR-ev30	ENSMUSG00000052616	ENSMUSG00000052616|telomere repeat binding bouquet formation protein 1 [Source:MGI Symbol;Acc:MGI:2443187]|Terb1|PTHR14014
>nbr-miR-ev30	ENSMUSG00000031241	ENSMUSG00000031241|T-box 22 [Source:MGI Symbol;Acc:MGI:2389465]|Tbx22|PTHR11267_SF97
>nbr-miR-ev30	ENSMUSG00000022529	ENSMUSG00000022529|zinc finger protein 263 [Source:MGI Symbol;Acc:MGI:1921370]|Zfp263|PTHR23226_SF50
>nbr-miR-ev30	ENSMUSG00000091649	ENSMUSG00000091649|PHD finger protein 11B [Source:MGI Symbol;Acc:MGI:3645789]|Phf11b|PTHR12420
>nbr-miR-ev30	ENSMUSG00000038045	ENSMUSG00000038045|sulfotransferase family, cytosolic, 6B, member 1 [Source:MGI Symbol;Acc:MGI:1920921]|Sult6b1|PTHR11783_SF55
>nbr-miR-ev30	ENSMUSG00000031545	ENSMUSG00000031545|glycerol-3-phosphate acyltransferase 4 [Source:MGI Symbol;Acc:MGI:2142716]|Gpat4|PTHR23063
>nbr-miR-ev30	ENSMUSG00000034254	ENSMUSG00000034254|1-acylglycerol-3-phosphate O-acyltransferase 1 (lysophosphatidic acid acyltransferase, alpha) [Source:MGI Symbol;Acc:MGI:1932075]|Agpat1|PTHR10434
>nbr-miR-ev30	ENSMUSG00000034254	ENSMUSG00000034254|1-acylglycerol-3-phosphate O-acyltransferase 1 (lysophosphatidic acid acyltransferase, alpha) [Source:MGI Symbol;Acc:MGI:1932075]|Agpat1|PTHR10434
>nbr-miR-ev30	ENSMUSG00000030340	ENSMUSG00000030340|sodium channel, nonvoltage-gated 1 alpha [Source:MGI Symbol;Acc:MGI:101782]|Scnn1a|PTHR11690_SF124
>nbr-miR-ev30	ENSMUSG00000026659	ENSMUSG00000026659|dual specificity phosphatase 12 [Source:MGI Symbol;Acc:MGI:1890614]|Dusp12|PTHR10159_SF105
>nbr-miR-ev30	ENSMUSG00000048264	ENSMUSG00000048264|disco interacting protein 2 homolog C [Source:MGI Symbol;Acc:MGI:1920179]|Dip2c|PTHR22754
>nbr-miR-ev30	ENSMUSG00000046709	ENSMUSG00000046709|mitogen-activated protein kinase 10 [Source:MGI Symbol;Acc:MGI:1346863]|Mapk10|PTHR24055_SF162
>nbr-miR-ev30	ENSMUSG00000095253	ENSMUSG00000095253|zinc finger protein 799 [Source:MGI Symbol;Acc:MGI:2443934]|Zfp799|PTHR24379
>nbr-miR-ev30	ENSMUSG00000093805	ENSMUSG00000093805|predicted gene 9994 [Source:MGI Symbol;Acc:MGI:3711964]|Gm9994|PTHR14647
>nbr-miR-ev30	ENSMUSG00000008683	ENSMUSG00000008683|ribosomal protein S15A [Source:MGI Symbol;Acc:MGI:2389091]|Rps15a|PTHR11758
>nbr-miR-ev30	ENSMUSG00000028114	ENSMUSG00000028114|methyltransferase like 14 [Source:MGI Symbol;Acc:MGI:2442926]|Mettl14|PTHR13107
>nbr-miR-ev30	ENSMUSG00000039952	ENSMUSG00000039952|dystroglycan 1 [Source:MGI Symbol;Acc:MGI:101864]|Dag1|PTHR21559
>nbr-miR-ev30	ENSMUSG00000033124	ENSMUSG00000033124|autophagy related 9A [Source:MGI Symbol;Acc:MGI:2138446]|Atg9a|PTHR13038
>nbr-miR-ev30	ENSMUSG00000097064	ENSMUSG00000097064||AC109138.1|PTHR10578
>nbr-miR-ev30	ENSMUSG00000027327	ENSMUSG00000027327|RIKEN cDNA 1700037H04 gene [Source:MGI Symbol;Acc:MGI:1914576]|1700037H04Rik|PTHR13287
>nbr-miR-ev30	ENSMUSG00000045095	ENSMUSG00000045095|membrane associated guanylate kinase, WW and PDZ domain containing 1 [Source:MGI Symbol;Acc:MGI:1203522]|Magi1|PTHR10316_SF12
>nbr-miR-ev30	ENSMUSG00000028188	ENSMUSG00000028188|spermatogenesis associated 1 [Source:MGI Symbol;Acc:MGI:1918201]|Spata1|PTHR14421
>nbr-miR-ev30	ENSMUSG00000037062	ENSMUSG00000037062|SH3-domain GRB2-like B1 (endophilin) [Source:MGI Symbol;Acc:MGI:1859730]|Sh3glb1|PTHR10661_SF15
>nbr-miR-ev30	ENSMUSG00000045095	ENSMUSG00000045095|membrane associated guanylate kinase, WW and PDZ domain containing 1 [Source:MGI Symbol;Acc:MGI:1203522]|Magi1|PTHR10316_SF12
>nbr-miR-ev30	ENSMUSG00000032936	ENSMUSG00000032936|CaM kinase-like vesicle-associated [Source:MGI Symbol;Acc:MGI:2384296]|Camkv|PTHR24347_SF18
>nbr-miR-ev30	ENSMUSG00000028188	ENSMUSG00000028188|spermatogenesis associated 1 [Source:MGI Symbol;Acc:MGI:1918201]|Spata1|PTHR14421
>nbr-miR-ev30	ENSMUSG00000095253	ENSMUSG00000095253|zinc finger protein 799 [Source:MGI Symbol;Acc:MGI:2443934]|Zfp799|PTHR24379
>nbr-miR-ev30	ENSMUSG00000033386	ENSMUSG00000033386|ferric-chelate reductase 1 [Source:MGI Symbol;Acc:MGI:108076]|Frrs1|PTHR23130_SF6
>nbr-miR-ev30	ENSMUSG00000110195	ENSMUSG00000110195|phosphodiesterase 2A, cGMP-stimulated [Source:MGI Symbol;Acc:MGI:2446107]|Pde2a|PTHR11347_SF102
>nbr-miR-ev30	ENSMUSG00000002204	ENSMUSG00000002204|napsin A aspartic peptidase [Source:MGI Symbol;Acc:MGI:109365]|Napsa|PTHR13683_SF237
>nbr-miR-ev30	ENSMUSG00000015016	ENSMUSG00000015016|acyl-CoA synthetase family member 3 [Source:MGI Symbol;Acc:MGI:2182591]|Acsf3|PTHR24095_SF52
>nbr-miR-ev31	ENSMUSG00000005533	ENSMUSG00000005533|insulin-like growth factor I receptor [Source:MGI Symbol;Acc:MGI:96433]|Igf1r|PTHR24416_SF106
>nbr-miR-ev31	ENSMUSG00000021785	ENSMUSG00000021785|N-glycanase 1 [Source:MGI Symbol;Acc:MGI:1913276]|Ngly1|PTHR12143_SF19
>nbr-miR-ev31	ENSMUSG00000027536	ENSMUSG00000027536|charged multivesicular body protein 4C [Source:MGI Symbol;Acc:MGI:1913621]|Chmp4c|PTHR22761_SF13
>nbr-miR-ev31	ENSMUSG00000027536	ENSMUSG00000027536|charged multivesicular body protein 4C [Source:MGI Symbol;Acc:MGI:1913621]|Chmp4c|PTHR22761_SF13
>nbr-miR-ev31	ENSMUSG00000030760	ENSMUSG00000030760|alkaline ceramidase 3 [Source:MGI Symbol;Acc:MGI:1913440]|Acer3|PTHR12956
>nbr-miR-ev31	ENSMUSG00000050310	ENSMUSG00000050310|RPTOR independent companion of MTOR, complex 2 [Source:MGI Symbol;Acc:MGI:1926007]|Rictor|PTHR13298
>nbr-miR-ev31	ENSMUSG00000042608	ENSMUSG00000042608|serine/threonine kinase 40 [Source:MGI Symbol;Acc:MGI:1921428]|Stk40|PTHR22961
>nbr-miR-ev31	ENSMUSG00000075266	ENSMUSG00000075266|centromere protein W [Source:MGI Symbol;Acc:MGI:1913561]|Cenpw|TF343285
>nbr-miR-ev31	ENSMUSG00000042608	ENSMUSG00000042608|serine/threonine kinase 40 [Source:MGI Symbol;Acc:MGI:1921428]|Stk40|PTHR22961
>nbr-miR-ev31	ENSMUSG00000048100	ENSMUSG00000048100|TATA-box binding protein associated factor 13 [Source:MGI Symbol;Acc:MGI:1913500]|Taf13|PTHR11380_SF5
>nbr-miR-ev31	ENSMUSG00000094936	ENSMUSG00000094936|RNA binding motif protein 4 [Source:MGI Symbol;Acc:MGI:1100865]|Rbm4|PTHR24012_SF266
>nbr-miR-ev32	ENSMUSG00000026470	ENSMUSG00000026470|syntaxin 6 [Source:MGI Symbol;Acc:MGI:1926235]|Stx6|PTHR12380_SF35
>nbr-miR-ev32	ENSMUSG00000021696	ENSMUSG00000021696|ELOVL family member 7, elongation of long chain fatty acids (yeast) [Source:MGI Symbol;Acc:MGI:1921809]|Elovl7|PTHR11157
>nbr-miR-ev32	ENSMUSG00000031428	ENSMUSG00000031428|zinc finger, CCHC domain containing 18 [Source:MGI Symbol;Acc:MGI:1914245]|Zcchc18|PTHR23095
>nbr-miR-ev32	ENSMUSG00000027088	ENSMUSG00000027088|phosphatase, orphan 2 [Source:MGI Symbol;Acc:MGI:1920623]|Phospho2|PTHR20889
>nbr-miR-ev32	ENSMUSG00000033697	ENSMUSG00000033697|Rho GTPase activating protein 39 [Source:MGI Symbol;Acc:MGI:107858]|Arhgap39|PTHR23177_SF9
>nbr-miR-ev32	ENSMUSG00000047940	ENSMUSG00000047940|sperm tail PG rich repeat containing 2 [Source:MGI Symbol;Acc:MGI:2685863]|Stpg2|PTHR21580_SF10
>nbr-miR-ev32	ENSMUSG00000039714	ENSMUSG00000039714|complexin 3 [Source:MGI Symbol;Acc:MGI:2384571]|Cplx3|PTHR16705
>nbr-miR-ev32	ENSMUSG00000048626	ENSMUSG00000048626|Kruppel-like factor 17 [Source:MGI Symbol;Acc:MGI:2181068]|Klf17|PTHR23223_SF5
>nbr-miR-ev32	ENSMUSG00000033697	ENSMUSG00000033697|Rho GTPase activating protein 39 [Source:MGI Symbol;Acc:MGI:107858]|Arhgap39|PTHR23177_SF9
>nbr-miR-ev32	ENSMUSG00000074212	ENSMUSG00000074212|DnaJ heat shock protein family (Hsp40) member B14 [Source:MGI Symbol;Acc:MGI:1917854]|Dnajb14|PTHR24077_SF212
>nbr-miR-ev32	ENSMUSG00000070283	ENSMUSG00000070283|NADH dehydrogenase (ubiquinone) 1 alpha subcomplex, assembly factor 3 [Source:MGI Symbol;Acc:MGI:1913956]|Ndufaf3|PTHR21192
>nbr-miR-ev32	ENSMUSG00000047731	ENSMUSG00000047731|WW domain binding protein 1 like [Source:MGI Symbol;Acc:MGI:107577]|Wbp1l|PTHR16209
>nbr-miR-ev32	ENSMUSG00000031428	ENSMUSG00000031428|zinc finger, CCHC domain containing 18 [Source:MGI Symbol;Acc:MGI:1914245]|Zcchc18|PTHR23095
>nbr-miR-ev32	ENSMUSG00000013539	ENSMUSG00000013539|transport and golgi organization 2 [Source:MGI Symbol;Acc:MGI:101825]|Tango2|PTHR17985
>nbr-miR-ev32	ENSMUSG00000024949	ENSMUSG00000024949|splicing factor 1 [Source:MGI Symbol;Acc:MGI:1095403]|Sf1|PTHR11208_SF45
>nbr-miR-ev32	ENSMUSG00000024949	ENSMUSG00000024949|splicing factor 1 [Source:MGI Symbol;Acc:MGI:1095403]|Sf1|PTHR11208_SF45
>nbr-miR-ev32	ENSMUSG00000027088	ENSMUSG00000027088|phosphatase, orphan 2 [Source:MGI Symbol;Acc:MGI:1920623]|Phospho2|PTHR20889
>nbr-miR-ev32	ENSMUSG00000047731	ENSMUSG00000047731|WW domain binding protein 1 like [Source:MGI Symbol;Acc:MGI:107577]|Wbp1l|PTHR16209
>nbr-miR-ev32	ENSMUSG00000042548	ENSMUSG00000042548|additional sex combs like 1 [Source:MGI Symbol;Acc:MGI:2684063]|Asxl1|PTHR13578
>nbr-miR-ev32	ENSMUSG00000031428	ENSMUSG00000031428|zinc finger, CCHC domain containing 18 [Source:MGI Symbol;Acc:MGI:1914245]|Zcchc18|PTHR23095
>nbr-miR-ev32	ENSMUSG00000024949	ENSMUSG00000024949|splicing factor 1 [Source:MGI Symbol;Acc:MGI:1095403]|Sf1|PTHR11208_SF45
>nbr-miR-ev32	ENSMUSG00000013539	ENSMUSG00000013539|transport and golgi organization 2 [Source:MGI Symbol;Acc:MGI:101825]|Tango2|PTHR17985
>nbr-miR-ev32	ENSMUSG00000036099	ENSMUSG00000036099|vezatin, adherens junctions transmembrane protein [Source:MGI Symbol;Acc:MGI:2143698]|Vezt|PTHR15989
>nbr-miR-ev32	ENSMUSG00000024949	ENSMUSG00000024949|splicing factor 1 [Source:MGI Symbol;Acc:MGI:1095403]|Sf1|PTHR11208_SF45
>nbr-miR-ev32	ENSMUSG00000047731	ENSMUSG00000047731|WW domain binding protein 1 like [Source:MGI Symbol;Acc:MGI:107577]|Wbp1l|PTHR16209
>nbr-miR-ev32	ENSMUSG00000047731	ENSMUSG00000047731|WW domain binding protein 1 like [Source:MGI Symbol;Acc:MGI:107577]|Wbp1l|PTHR16209
>nbr-miR-ev32	ENSMUSG00000043671	ENSMUSG00000043671|dpy-19-like 3 (C. elegans) [Source:MGI Symbol;Acc:MGI:2443952]|Dpy19l3|PTHR31488
>nbr-miR-ev32	ENSMUSG00000031508	ENSMUSG00000031508|ankyrin repeat domain 10 [Source:MGI Symbol;Acc:MGI:1921840]|Ankrd10|PTHR24203_SF11
>nbr-miR-ev32	ENSMUSG00000091811	ENSMUSG00000091811|InaF motif containing 1 [Source:MGI Symbol;Acc:MGI:1913550]|Inafm1|TF641425
>nbr-miR-ev32	ENSMUSG00000027088	ENSMUSG00000027088|phosphatase, orphan 2 [Source:MGI Symbol;Acc:MGI:1920623]|Phospho2|PTHR20889
>nbr-miR-ev32	ENSMUSG00000098377	ENSMUSG00000098377||Tango2|PTHR17985
>nbr-miR-ev32	ENSMUSG00000098377	ENSMUSG00000098377||Tango2|PTHR17985
>nbr-miR-ev32	ENSMUSG00000106722	ENSMUSG00000106722|Splicing factor 1 [Source:UniProtKB/Swiss-Prot;Acc:Q64213]|Sf1
>nbr-miR-ev32	ENSMUSG00000106722	ENSMUSG00000106722|Splicing factor 1 [Source:UniProtKB/Swiss-Prot;Acc:Q64213]|Sf1
>nbr-miR-ev32	ENSMUSG00000106722	ENSMUSG00000106722|Splicing factor 1 [Source:UniProtKB/Swiss-Prot;Acc:Q64213]|Sf1
>nbr-miR-ev32	ENSMUSG00000106722	ENSMUSG00000106722|Splicing factor 1 [Source:UniProtKB/Swiss-Prot;Acc:Q64213]|Sf1
>nbr-miR-ev33	ENSMUSG00000027162	ENSMUSG00000027162|lin-7 homolog C (C. elegans) [Source:MGI Symbol;Acc:MGI:1330839]|Lin7c|PTHR14063
>nbr-miR-ev33	ENSMUSG00000053166	ENSMUSG00000053166|cadherin 22 [Source:MGI Symbol;Acc:MGI:1341843]|Cdh22|PTHR24027_SF88
>nbr-miR-ev33	ENSMUSG00000028792	ENSMUSG00000028792|adenylate kinase 2 [Source:MGI Symbol;Acc:MGI:87978]|Ak2|PTHR23359_SF69
>nbr-miR-ev33	ENSMUSG00000058589	ENSMUSG00000058589|ankyrin repeat and sterile alpha motif domain containing 1B [Source:MGI Symbol;Acc:MGI:1924781]|Anks1b|PTHR24174_SF3
>nbr-miR-ev34	ENSMUSG00000000183	ENSMUSG00000000183|fibroblast growth factor 6 [Source:MGI Symbol;Acc:MGI:95520]|Fgf6|PTHR11486_SF25
>nbr-miR-ev34	ENSMUSG00000000903	ENSMUSG00000000903|pre-B lymphocyte gene 3 [Source:MGI Symbol;Acc:MGI:98938]|Vpreb3|PTHR23267_SF133
>nbr-miR-ev34	ENSMUSG00000001280	ENSMUSG00000001280|trans-acting transcription factor 1 [Source:MGI Symbol;Acc:MGI:98372]|Sp1|PTHR23235_SF4
>nbr-miR-ev34	ENSMUSG00000002997	ENSMUSG00000002997|protein kinase, cAMP dependent regulatory, type II beta [Source:MGI Symbol;Acc:MGI:97760]|Prkar2b|PTHR11635_SF121
>nbr-miR-ev34	ENSMUSG00000002028	ENSMUSG00000002028|lysine (K)-specific methyltransferase 2A [Source:MGI Symbol;Acc:MGI:96995]|Kmt2a|PTHR22884_SF302
>nbr-miR-ev34	ENSMUSG00000003992	ENSMUSG00000003992|single-stranded DNA binding protein 2 [Source:MGI Symbol;Acc:MGI:1914220]|Ssbp2|PTHR12610
>nbr-miR-ev34	ENSMUSG00000028138	ENSMUSG00000028138|alcohol dehydrogenase 5 (class III), chi polypeptide [Source:MGI Symbol;Acc:MGI:87929]|Adh5|PTHR11695_SF396
>nbr-miR-ev34	ENSMUSG00000022415	ENSMUSG00000022415|synaptogyrin 1 [Source:MGI Symbol;Acc:MGI:1328323]|Syngr1|PTHR10838
>nbr-miR-ev34	ENSMUSG00000008489	ENSMUSG00000008489|ELAV (embryonic lethal, abnormal vision, Drosophila)-like 2 (Hu antigen B) [Source:MGI Symbol;Acc:MGI:1100887]|Elavl2|PTHR24011_SF199
>nbr-miR-ev34	ENSMUSG00000029705	ENSMUSG00000029705|cut-like homeobox 1 [Source:MGI Symbol;Acc:MGI:88568]|Cux1|PTHR14043_SF4
>nbr-miR-ev34	ENSMUSG00000014837	ENSMUSG00000014837|RIKEN cDNA 4931428F04 gene [Source:MGI Symbol;Acc:MGI:1921606]|4931428F04Rik|PTHR31817
>nbr-miR-ev34	ENSMUSG00000019861	ENSMUSG00000019861|golgi associated PDZ and coiled-coil motif containing [Source:MGI Symbol;Acc:MGI:2149946]|Gopc|PTHR16528
>nbr-miR-ev34	ENSMUSG00000020424	ENSMUSG00000020424|GATS protein-like 3 [Source:MGI Symbol;Acc:MGI:1919212]|Gatsl3|PTHR31131
>nbr-miR-ev34	ENSMUSG00000030861	ENSMUSG00000030861|acyl-Coenzyme A dehydrogenase, short/branched chain [Source:MGI Symbol;Acc:MGI:1914135]|Acadsb|PTHR10909_SF212
>nbr-miR-ev34	ENSMUSG00000020255	ENSMUSG00000020255|DNA segment, Chr 10, Wayne State University 102, expressed [Source:MGI Symbol;Acc:MGI:106381]|D10Wsu102e|TF601875
>nbr-miR-ev34	ENSMUSG00000020255	ENSMUSG00000020255|DNA segment, Chr 10, Wayne State University 102, expressed [Source:MGI Symbol;Acc:MGI:106381]|D10Wsu102e|TF601875
>nbr-miR-ev34	ENSMUSG00000020255	ENSMUSG00000020255|DNA segment, Chr 10, Wayne State University 102, expressed [Source:MGI Symbol;Acc:MGI:106381]|D10Wsu102e|TF601875
>nbr-miR-ev34	ENSMUSG00000018999	ENSMUSG00000018999|solute carrier family 35, member B4 [Source:MGI Symbol;Acc:MGI:1931249]|Slc35b4|PTHR10778_SF4
>nbr-miR-ev34	ENSMUSG00000013415	ENSMUSG00000013415|insulin-like growth factor 2 mRNA binding protein 1 [Source:MGI Symbol;Acc:MGI:1890357]|Igf2bp1|PTHR10288_SF136
>nbr-miR-ev34	ENSMUSG00000015134	ENSMUSG00000015134|aldehyde dehydrogenase family 1, subfamily A3 [Source:MGI Symbol;Acc:MGI:1861722]|Aldh1a3|PTHR11699_SF154
>nbr-miR-ev34	ENSMUSG00000019278	ENSMUSG00000019278|dipeptidase 1 (renal) [Source:MGI Symbol;Acc:MGI:94917]|Dpep1|PTHR10443_SF17
>nbr-miR-ev34	ENSMUSG00000019762	ENSMUSG00000019762|iodotyrosine deiodinase [Source:MGI Symbol;Acc:MGI:1917587]|Iyd|PTHR23026
>nbr-miR-ev34	ENSMUSG00000020357	ENSMUSG00000020357|FMS-like tyrosine kinase 4 [Source:MGI Symbol;Acc:MGI:95561]|Flt4|PTHR24416_SF49
>nbr-miR-ev34	ENSMUSG00000019230	ENSMUSG00000019230|LIM homeobox protein 9 [Source:MGI Symbol;Acc:MGI:1316721]|Lhx9|PTHR24208_SF95
>nbr-miR-ev34	ENSMUSG00000020180	ENSMUSG00000020180|small nuclear ribonucleoprotein D3 [Source:MGI Symbol;Acc:MGI:1914582]|Snrpd3|PTHR23338_SF17
>nbr-miR-ev34	ENSMUSG00000015396	ENSMUSG00000015396|CD83 antigen [Source:MGI Symbol;Acc:MGI:1328316]|Cd83|PTHR15193
>nbr-miR-ev34	ENSMUSG00000026068	ENSMUSG00000026068|interleukin 18 receptor accessory protein [Source:MGI Symbol;Acc:MGI:1338888]|Il18rap|PTHR11890
>nbr-miR-ev34	ENSMUSG00000026317	ENSMUSG00000026317|ceroid-lipofuscinosis, neuronal 8 [Source:MGI Symbol;Acc:MGI:1349447]|Cln8|PTHR13439
>nbr-miR-ev34	ENSMUSG00000022016	ENSMUSG00000022016|A kinase (PRKA) anchor protein 11 [Source:MGI Symbol;Acc:MGI:2684060]|Akap11|PTHR10226
>nbr-miR-ev34	ENSMUSG00000020876	ENSMUSG00000020876|sorting nexin 11 [Source:MGI Symbol;Acc:MGI:1921729]|Snx11|PTHR10555_SF36
>nbr-miR-ev34	ENSMUSG00000023961	ENSMUSG00000023961|ectonucleotide pyrophosphatase/phosphodiesterase 4 [Source:MGI Symbol;Acc:MGI:2682634]|Enpp4|PTHR10151_SF16
>nbr-miR-ev34	ENSMUSG00000026816	ENSMUSG00000026816|general transcription factor IIIC, polypeptide 5 [Source:MGI Symbol;Acc:MGI:1917489]|Gtf3c5|PTHR13230
>nbr-miR-ev34	ENSMUSG00000021786	ENSMUSG00000021786|3-oxoacyl-ACP synthase, mitochondrial [Source:MGI Symbol;Acc:MGI:1918397]|Oxsm|PTHR11712_SF243
>nbr-miR-ev34	ENSMUSG00000026788	ENSMUSG00000026788|zinc finger and BTB domain containing 43 [Source:MGI Symbol;Acc:MGI:1919084]|Zbtb43|PTHR23229_SF13
>nbr-miR-ev34	ENSMUSG00000026012	ENSMUSG00000026012|CD28 antigen [Source:MGI Symbol;Acc:MGI:88327]|Cd28|PTHR11494
>nbr-miR-ev34	ENSMUSG00000020783	ENSMUSG00000020783|nuclear cap binding subunit 3 [Source:MGI Symbol;Acc:MGI:1914124]|Ncbp3|PTHR16291
>nbr-miR-ev34	ENSMUSG00000024810	ENSMUSG00000024810|interleukin 33 [Source:MGI Symbol;Acc:MGI:1924375]|Il33|PTHR21114
>nbr-miR-ev34	ENSMUSG00000058099	ENSMUSG00000058099|Nfat activating molecule with ITAM motif 1 [Source:MGI Symbol;Acc:MGI:1921289]|Nfam1|TF602848
>nbr-miR-ev34	ENSMUSG00000026475	ENSMUSG00000026475|regulator of G-protein signaling 16 [Source:MGI Symbol;Acc:MGI:108407]|Rgs16|PTHR10845_SF147
>nbr-miR-ev34	ENSMUSG00000026000	ENSMUSG00000026000|LanC (bacterial lantibiotic synthetase component C)-like 1 [Source:MGI Symbol;Acc:MGI:1336997]|Lancl1|PTHR12736
>nbr-miR-ev34	ENSMUSG00000025034	ENSMUSG00000025034|tripartite motif-containing 8 [Source:MGI Symbol;Acc:MGI:1933302]|Trim8|PTHR24103_SF114
>nbr-miR-ev34	ENSMUSG00000021711	ENSMUSG00000021711|trafficking protein particle complex 13 [Source:MGI Symbol;Acc:MGI:1914225]|Trappc13|PTHR13134
>nbr-miR-ev34	ENSMUSG00000024340	ENSMUSG00000024340|butyrophilin-like 2 [Source:MGI Symbol;Acc:MGI:1859549]|Btnl2|PTHR24100_SF5
>nbr-miR-ev34	ENSMUSG00000022265	ENSMUSG00000022265|progressive ankylosis [Source:MGI Symbol;Acc:MGI:3045421]|Ank|TF638753
>nbr-miR-ev34	ENSMUSG00000022619	ENSMUSG00000022619|mitogen-activated protein kinase 8 interacting protein 2 [Source:MGI Symbol;Acc:MGI:1926555]|Mapk8ip2|PTHR11232_SF41
>nbr-miR-ev34	ENSMUSG00000023032	ENSMUSG00000023032|solute carrier family 4 (anion exchanger), member 8 [Source:MGI Symbol;Acc:MGI:1928745]|Slc4a8|PTHR11453_SF37
>nbr-miR-ev34	ENSMUSG00000026275	ENSMUSG00000026275|protein phosphatase 1, regulatory (inhibitor) subunit 7 [Source:MGI Symbol;Acc:MGI:1913635]|Ppp1r7|PTHR10588_SF162
>nbr-miR-ev34	ENSMUSG00000022130	ENSMUSG00000022130|TDP-glucose 4,6-dehydratase [Source:MGI Symbol;Acc:MGI:1923605]|Tgds|PTHR10366_SF41
>nbr-miR-ev34	ENSMUSG00000020963	ENSMUSG00000020963|thyroid stimulating hormone receptor [Source:MGI Symbol;Acc:MGI:98849]|Tshr|PTHR24372_SF0
>nbr-miR-ev34	ENSMUSG00000026201	ENSMUSG00000026201|serine/threonine kinase 16 [Source:MGI Symbol;Acc:MGI:1313271]|Stk16|PTHR22967_SF55
>nbr-miR-ev34	ENSMUSG00000025427	ENSMUSG00000025427|ring finger protein 165 [Source:MGI Symbol;Acc:MGI:2444521]|Rnf165|PTHR13644_SF4
>nbr-miR-ev34	ENSMUSG00000033306	ENSMUSG00000033306|LIM domain containing preferred translocation partner in lipoma [Source:MGI Symbol;Acc:MGI:2441849]|Lpp|PTHR24207_SF0
>nbr-miR-ev34	ENSMUSG00000028172	ENSMUSG00000028172|tachykinin receptor 3 [Source:MGI Symbol;Acc:MGI:892968]|Tacr3|PTHR24242_SF14
>nbr-miR-ev34	ENSMUSG00000038084	ENSMUSG00000038084|optic atrophy 1 [Source:MGI Symbol;Acc:MGI:1921393]|Opa1|PTHR11566_SF12
>nbr-miR-ev34	ENSMUSG00000028434	ENSMUSG00000028434|erythrocyte membrane protein band 4.1 like 4b [Source:MGI Symbol;Acc:MGI:1859149]|Epb41l4b|PTHR23280_SF18
>nbr-miR-ev34	ENSMUSG00000039747	ENSMUSG00000039747|ORAI calcium release-activated calcium modulator 2 [Source:MGI Symbol;Acc:MGI:2443195]|Orai2|PTHR31501
>nbr-miR-ev34	ENSMUSG00000040998	ENSMUSG00000040998|nephronectin [Source:MGI Symbol;Acc:MGI:2148811]|Npnt|PTHR24050
>nbr-miR-ev34	ENSMUSG00000040998	ENSMUSG00000040998|nephronectin [Source:MGI Symbol;Acc:MGI:2148811]|Npnt|PTHR24050
>nbr-miR-ev34	ENSMUSG00000034486	ENSMUSG00000034486|gastrulation brain homeobox 2 [Source:MGI Symbol;Acc:MGI:95668]|Gbx2|PTHR24334
>nbr-miR-ev34	ENSMUSG00000037578	ENSMUSG00000037578|polycystic kidney disease 2-like 1 [Source:MGI Symbol;Acc:MGI:1352448]|Pkd2l1|PTHR10877_SF105
>nbr-miR-ev34	ENSMUSG00000027073	ENSMUSG00000027073|proteoglycan 2, bone marrow [Source:MGI Symbol;Acc:MGI:103294]|Prg2|PTHR10068
>nbr-miR-ev34	ENSMUSG00000037260	ENSMUSG00000037260|heparan-alpha-glucosaminide N-acetyltransferase [Source:MGI Symbol;Acc:MGI:1196297]|Hgsnat|PTHR31061
>nbr-miR-ev34	ENSMUSG00000030122	ENSMUSG00000030122|parathymosin [Source:MGI Symbol;Acc:MGI:1916452]|Ptms
>nbr-miR-ev34	ENSMUSG00000028413	ENSMUSG00000028413|UDP-Gal:betaGlcNAc beta 1,4- galactosyltransferase, polypeptide 1 [Source:MGI Symbol;Acc:MGI:95705]|B4galt1|PTHR19300_SF5
>nbr-miR-ev34	ENSMUSG00000028382	ENSMUSG00000028382|polypyrimidine tract binding protein 3 [Source:MGI Symbol;Acc:MGI:1923334]|Ptbp3|PTHR11546
>nbr-miR-ev34	ENSMUSG00000004127	ENSMUSG00000004127|tRNA methyltransferase 10A [Source:MGI Symbol;Acc:MGI:1920421]|Trmt10a|PTHR13563
>nbr-miR-ev34	ENSMUSG00000002997	ENSMUSG00000002997|protein kinase, cAMP dependent regulatory, type II beta [Source:MGI Symbol;Acc:MGI:97760]|Prkar2b|PTHR11635_SF121
>nbr-miR-ev34	ENSMUSG00000035545	ENSMUSG00000035545|leukocyte receptor cluster (LRC) member 8 [Source:MGI Symbol;Acc:MGI:2142195]|Leng8|PTHR12436_SF4
>nbr-miR-ev34	ENSMUSG00000030094	ENSMUSG00000030094|xeroderma pigmentosum, complementation group C [Source:MGI Symbol;Acc:MGI:103557]|Xpc|PTHR12135
>nbr-miR-ev34	ENSMUSG00000059146	ENSMUSG00000059146|neurotrophic tyrosine kinase, receptor, type 3 [Source:MGI Symbol;Acc:MGI:97385]|Ntrk3|PTHR24416_SF66
>nbr-miR-ev34	ENSMUSG00000030002	ENSMUSG00000030002|dual specificity phosphatase 11 (RNA/RNP complex 1-interacting) [Source:MGI Symbol;Acc:MGI:1919352]|Dusp11|PTHR10367_SF5
>nbr-miR-ev34	ENSMUSG00000036412	ENSMUSG00000036412|arylsulfatase i [Source:MGI Symbol;Acc:MGI:2670959]|Arsi|PTHR10342_SF68
>nbr-miR-ev34	ENSMUSG00000041930	ENSMUSG00000041930|family with sequence similarity 222, member A [Source:MGI Symbol;Acc:MGI:3605543]|Fam222a|PTHR16070
>nbr-miR-ev34	ENSMUSG00000040998	ENSMUSG00000040998|nephronectin [Source:MGI Symbol;Acc:MGI:2148811]|Npnt|PTHR24050
>nbr-miR-ev34	ENSMUSG00000040998	ENSMUSG00000040998|nephronectin [Source:MGI Symbol;Acc:MGI:2148811]|Npnt|PTHR24050
>nbr-miR-ev34	ENSMUSG00000041415	ENSMUSG00000041415|dicer 1, ribonuclease type III [Source:MGI Symbol;Acc:MGI:2177178]|Dicer1|PTHR14950_SF3
>nbr-miR-ev34	ENSMUSG00000038765	ENSMUSG00000038765|LIM homeobox transcription factor 1 beta [Source:MGI Symbol;Acc:MGI:1100513]|Lmx1b|PTHR24208_SF96
>nbr-miR-ev34	ENSMUSG00000028409	ENSMUSG00000028409|smu-1 suppressor of mec-8 and unc-52 homolog (C. elegans) [Source:MGI Symbol;Acc:MGI:1915546]|Smu1|PTHR22848
>nbr-miR-ev34	ENSMUSG00000027742	ENSMUSG00000027742|component of oligomeric golgi complex 6 [Source:MGI Symbol;Acc:MGI:1914792]|Cog6|PTHR21506
>nbr-miR-ev34	ENSMUSG00000038677	ENSMUSG00000038677|signal peptide, CUB domain, EGF-like 3 [Source:MGI Symbol;Acc:MGI:3045253]|Scube3|PTHR24046
>nbr-miR-ev34	ENSMUSG00000049685	ENSMUSG00000049685|cytochrome P450, family 2, subfamily g, polypeptide 1 [Source:MGI Symbol;Acc:MGI:109612]|Cyp2g1|PTHR24300_SF125
>nbr-miR-ev34	ENSMUSG00000037482	ENSMUSG00000037482|endogenous retroviral sequence 3 [Source:MGI Symbol;Acc:MGI:1919245]|Erv3
>nbr-miR-ev34	ENSMUSG00000037482	ENSMUSG00000037482|endogenous retroviral sequence 3 [Source:MGI Symbol;Acc:MGI:1919245]|Erv3
>nbr-miR-ev34	ENSMUSG00000037482	ENSMUSG00000037482|endogenous retroviral sequence 3 [Source:MGI Symbol;Acc:MGI:1919245]|Erv3
>nbr-miR-ev34	ENSMUSG00000033632	ENSMUSG00000033632|expressed sequence AW554918 [Source:MGI Symbol;Acc:MGI:2147376]|AW554918|TF600074
>nbr-miR-ev34	ENSMUSG00000038894	ENSMUSG00000038894|insulin receptor substrate 2 [Source:MGI Symbol;Acc:MGI:109334]|Irs2|PTHR10614_SF7
>nbr-miR-ev34	ENSMUSG00000030283	ENSMUSG00000030283|ST8 alpha-N-acetyl-neuraminide alpha-2,8-sialyltransferase 1 [Source:MGI Symbol;Acc:MGI:106011]|St8sia1|PTHR11987
>nbr-miR-ev34	ENSMUSG00000030127	ENSMUSG00000030127|COP9 signalosome subunit 7A [Source:MGI Symbol;Acc:MGI:1349400]|Cops7a|PTHR15350_SF7
>nbr-miR-ev34	ENSMUSG00000038013	ENSMUSG00000038013|WAS/WASL interacting protein family, member 2 [Source:MGI Symbol;Acc:MGI:1924462]|Wipf2|PTHR23202_SF3
>nbr-miR-ev34	ENSMUSG00000027690	ENSMUSG00000027690|solute carrier family 2 (facilitated glucose transporter), member 2 [Source:MGI Symbol;Acc:MGI:1095438]|Slc2a2|PTHR24063_SF13
>nbr-miR-ev34	ENSMUSG00000038831	ENSMUSG00000038831|Ral GEF with PH domain and SH3 binding motif 1 [Source:MGI Symbol;Acc:MGI:1922008]|Ralgps1|PTHR23113_SF180
>nbr-miR-ev34	ENSMUSG00000031790	ENSMUSG00000031790|matrix metallopeptidase 15 [Source:MGI Symbol;Acc:MGI:109320]|Mmp15|PTHR10201_SF25
>nbr-miR-ev34	ENSMUSG00000036698	ENSMUSG00000036698|argonaute RISC catalytic subunit 2 [Source:MGI Symbol;Acc:MGI:2446632]|Ago2|PTHR22891_SF18
>nbr-miR-ev34	ENSMUSG00000028645	ENSMUSG00000028645|solute carrier family 2 (facilitated glucose transporter), member 1 [Source:MGI Symbol;Acc:MGI:95755]|Slc2a1|PTHR24063_SF289
>nbr-miR-ev34	ENSMUSG00000041460	ENSMUSG00000041460|calcium channel, voltage-dependent, alpha 2/delta subunit 4 [Source:MGI Symbol;Acc:MGI:2442632]|Cacna2d4|PTHR10166_SF26
>nbr-miR-ev34	ENSMUSG00000031700	ENSMUSG00000031700|glutamic pyruvate transaminase (alanine aminotransferase) 2 [Source:MGI Symbol;Acc:MGI:1915391]|Gpt2|PTHR11751_SF311
>nbr-miR-ev34	ENSMUSG00000027519	ENSMUSG00000027519|RAB22A, member RAS oncogene family [Source:MGI Symbol;Acc:MGI:105072]|Rab22a|PTHR24073_SF435
>nbr-miR-ev34	ENSMUSG00000061313	ENSMUSG00000061313|DDHD domain containing 2 [Source:MGI Symbol;Acc:MGI:1919358]|Ddhd2|PTHR15457_SF7
>nbr-miR-ev34	ENSMUSG00000039202	ENSMUSG00000039202|abhydrolase domain containing 2 [Source:MGI Symbol;Acc:MGI:1914344]|Abhd2|PTHR10794
>nbr-miR-ev34	ENSMUSG00000033364	ENSMUSG00000033364|ubiquitin specific peptidase 37 [Source:MGI Symbol;Acc:MGI:2442483]|Usp37|PTHR24006_SF125
>nbr-miR-ev34	ENSMUSG00000030160	ENSMUSG00000030160|transmembrane protein 52B [Source:MGI Symbol;Acc:MGI:2442838]|Tmem52b|TF600694
>nbr-miR-ev34	ENSMUSG00000033257	ENSMUSG00000033257|tubulin tyrosine ligase-like family, member 4 [Source:MGI Symbol;Acc:MGI:1914784]|Ttll4|PTHR12241_SF9
>nbr-miR-ev34	ENSMUSG00000034850	ENSMUSG00000034850|transmembrane protein 127 [Source:MGI Symbol;Acc:MGI:1916720]|Tmem127|TF328671
>nbr-miR-ev34	ENSMUSG00000028381	ENSMUSG00000028381|UDP-glucose ceramide glucosyltransferase [Source:MGI Symbol;Acc:MGI:1332243]|Ugcg|PTHR12726
>nbr-miR-ev34	ENSMUSG00000028640	ENSMUSG00000028640|transcription factor AP-2, gamma [Source:MGI Symbol;Acc:MGI:106032]|Tfap2c|PTHR10812
>nbr-miR-ev34	ENSMUSG00000031065	ENSMUSG00000031065|cyclin-dependent kinase 16 [Source:MGI Symbol;Acc:MGI:97516]|Cdk16|PTHR24056_SF174
>nbr-miR-ev34	ENSMUSG00000041380	ENSMUSG00000041380|5-hydroxytryptamine (serotonin) receptor 2C [Source:MGI Symbol;Acc:MGI:96281]|Htr2c|PTHR24247
>nbr-miR-ev34	ENSMUSG00000048796	ENSMUSG00000048796|cytochrome b-561 domain containing 1 [Source:MGI Symbol;Acc:MGI:1919273]|Cyb561d1|PTHR15422
>nbr-miR-ev34	ENSMUSG00000050248	ENSMUSG00000050248|Ellis van Creveld syndrome 2 [Source:MGI Symbol;Acc:MGI:1915775]|Evc2|PTHR16795
>nbr-miR-ev34	ENSMUSG00000037653	ENSMUSG00000037653|potassium channel tetramerisation domain containing 8 [Source:MGI Symbol;Acc:MGI:2443804]|Kctd8|PTHR14499_SF68
>nbr-miR-ev34	ENSMUSG00000051177	ENSMUSG00000051177|phospholipase C, beta 1 [Source:MGI Symbol;Acc:MGI:97613]|Plcb1|PTHR10336_SF12
>nbr-miR-ev34	ENSMUSG00000045248	ENSMUSG00000045248|mediator complex subunit 26 [Source:MGI Symbol;Acc:MGI:1917875]|Med26|PTHR15201
>nbr-miR-ev34	ENSMUSG00000040046	ENSMUSG00000040046|tryptophan hydroxylase 1 [Source:MGI Symbol;Acc:MGI:98796]|Tph1|PTHR11473
>nbr-miR-ev34	ENSMUSG00000041263	ENSMUSG00000041263|RUN and SH3 domain containing 1 [Source:MGI Symbol;Acc:MGI:1919546]|Rusc1|PTHR15591
>nbr-miR-ev34	ENSMUSG00000025270	ENSMUSG00000025270|aminolevulinic acid synthase 2, erythroid [Source:MGI Symbol;Acc:MGI:87990]|Alas2|PTHR13693_SF58
>nbr-miR-ev34	ENSMUSG00000042331	ENSMUSG00000042331|sperm antigen with calponin homology and coiled-coil domains 1 [Source:MGI Symbol;Acc:MGI:2442356]|Specc1|PTHR23167
>nbr-miR-ev34	ENSMUSG00000038170	ENSMUSG00000038170|phosphodiesterase 4D interacting protein (myomegalin) [Source:MGI Symbol;Acc:MGI:1891434]|Pde4dip|PTHR13895
>nbr-miR-ev34	ENSMUSG00000045176	ENSMUSG00000045176|BLOC-1 related complex subunit 6 [Source:MGI Symbol;Acc:MGI:1919173]|Borcs6|PTHR13440
>nbr-miR-ev34	ENSMUSG00000033902	ENSMUSG00000033902|mitogen-activated protein kinase binding protein 1 [Source:MGI Symbol;Acc:MGI:1347004]|Mapkbp1|PTHR22847_SF326
>nbr-miR-ev34	ENSMUSG00000041571	ENSMUSG00000041571|selenoprotein W, muscle 1 [Source:MGI Symbol;Acc:MGI:1100878]|Sepw1|PTHR15124_SF16
>nbr-miR-ev34	ENSMUSG00000039033	ENSMUSG00000039033|taspase, threonine aspartase 1 [Source:MGI Symbol;Acc:MGI:1923062]|Tasp1|PTHR10188
>nbr-miR-ev34	ENSMUSG00000048271	ENSMUSG00000048271|RNA binding motif protein 33 [Source:MGI Symbol;Acc:MGI:1919670]|Rbm33|PTHR22014
>nbr-miR-ev34	ENSMUSG00000035064	ENSMUSG00000035064|eukaryotic elongation factor-2 kinase [Source:MGI Symbol;Acc:MGI:1195261]|Eef2k|PTHR14187_SF3
>nbr-miR-ev34	ENSMUSG00000050097	ENSMUSG00000050097|carboxyesterase 2B [Source:MGI Symbol;Acc:MGI:2448547]|Ces2b|PTHR11559_SF148
>nbr-miR-ev34	ENSMUSG00000044951	ENSMUSG00000044951|myosin light chain kinase family, member 4 [Source:MGI Symbol;Acc:MGI:3643758]|Mylk4|PTHR24347_SF119
>nbr-miR-ev34	ENSMUSG00000049354	ENSMUSG00000049354|DDB1 and CUL4 associated factor 7 [Source:MGI Symbol;Acc:MGI:1919083]|Dcaf7|PTHR19919
>nbr-miR-ev34	ENSMUSG00000021033	ENSMUSG00000021033|glutathione transferase zeta 1 (maleylacetoacetate isomerase) [Source:MGI Symbol;Acc:MGI:1341859]|Gstz1|PTHR11260_SF176
>nbr-miR-ev34	ENSMUSG00000045515	ENSMUSG00000045515|POU domain, class 3, transcription factor 3 [Source:MGI Symbol;Acc:MGI:102564]|Pou3f3|PTHR11636_SF78
>nbr-miR-ev34	ENSMUSG00000037287	ENSMUSG00000037287|tubulin folding cofactor E-like [Source:MGI Symbol;Acc:MGI:1925543]|Tbcel|PTHR15140
>nbr-miR-ev34	ENSMUSG00000046722	ENSMUSG00000046722|CDC42 small effector 1 [Source:MGI Symbol;Acc:MGI:1889510]|Cdc42se1|PTHR13502_SF3
>nbr-miR-ev34	ENSMUSG00000049972	ENSMUSG00000049972|selection and upkeep of intraepithelial T cells 9 [Source:MGI Symbol;Acc:MGI:3045341]|Skint9
>nbr-miR-ev34	ENSMUSG00000056569	ENSMUSG00000056569|myelin protein zero [Source:MGI Symbol;Acc:MGI:103177]|Mpz|PTHR13869
>nbr-miR-ev34	ENSMUSG00000072572	ENSMUSG00000072572|solute carrier family 39 (zinc transporter), member 2 [Source:MGI Symbol;Acc:MGI:2684326]|Slc39a2|PTHR11040_SF38
>nbr-miR-ev34	ENSMUSG00000037287	ENSMUSG00000037287|tubulin folding cofactor E-like [Source:MGI Symbol;Acc:MGI:1925543]|Tbcel|PTHR15140
>nbr-miR-ev34	ENSMUSG00000055932	ENSMUSG00000055932|fat mass and obesity associated [Source:MGI Symbol;Acc:MGI:1347093]|Fto|PTHR31291
>nbr-miR-ev34	ENSMUSG00000027288	ENSMUSG00000027288|zinc finger protein 106 [Source:MGI Symbol;Acc:MGI:1270153]|Zfp106|PTHR14435
>nbr-miR-ev34	ENSMUSG00000053965	ENSMUSG00000053965|phosphodiesterase 5A, cGMP-specific [Source:MGI Symbol;Acc:MGI:2651499]|Pde5a|PTHR11347_SF21
>nbr-miR-ev34	ENSMUSG00000031596	ENSMUSG00000031596|solute carrier family 7 (cationic amino acid transporter, y+ system), member 2 [Source:MGI Symbol;Acc:MGI:99828]|Slc7a2|PTHR11785_SF242
>nbr-miR-ev34	ENSMUSG00000047228	ENSMUSG00000047228|cDNA sequence BC048546 [Source:MGI Symbol;Acc:MGI:3039594]|BC048546|PTHR11412_SF77
>nbr-miR-ev34	ENSMUSG00000036977	ENSMUSG00000036977|anaphase promoting complex subunit 10 [Source:MGI Symbol;Acc:MGI:1916249]|Anapc10|PTHR12936
>nbr-miR-ev34	ENSMUSG00000043029	ENSMUSG00000043029|transient receptor potential cation channel, subfamily V, member 3 [Source:MGI Symbol;Acc:MGI:2181407]|Trpv3|PTHR10582_SF6
>nbr-miR-ev34	ENSMUSG00000050394	ENSMUSG00000050394|armadillo repeat containing, X-linked 6 [Source:MGI Symbol;Acc:MGI:2147993]|Armcx6|PTHR15712_SF6
>nbr-miR-ev34	ENSMUSG00000047603	ENSMUSG00000047603|zinc finger protein 235 [Source:MGI Symbol;Acc:MGI:1929117]|Zfp235|PTHR24402_SF42
>nbr-miR-ev34	ENSMUSG00000036019	ENSMUSG00000036019|transmembrane and tetratricopeptide repeat containing 2 [Source:MGI Symbol;Acc:MGI:1914057]|Tmtc2|PTHR23083_SF390
>nbr-miR-ev34	ENSMUSG00000005506	ENSMUSG00000005506|CUGBP, Elav-like family member 1 [Source:MGI Symbol;Acc:MGI:1342295]|Celf1|PTHR24622_SF179
>nbr-miR-ev34	ENSMUSG00000040661	ENSMUSG00000040661|RAD54 like 2 (S. cerevisiae) [Source:MGI Symbol;Acc:MGI:1933196]|Rad54l2|PTHR10799_SF51
>nbr-miR-ev34	ENSMUSG00000051118	ENSMUSG00000051118|olfactory receptor 77 [Source:MGI Symbol;Acc:MGI:2153206]|Olfr77|PTHR26451_SF131
>nbr-miR-ev34	ENSMUSG00000043461	ENSMUSG00000043461|serine palmitoyltransferase, small subunit B [Source:MGI Symbol;Acc:MGI:1913433]|Sptssb|TF328418
>nbr-miR-ev34	ENSMUSG00000039977	ENSMUSG00000039977|coiled-coil domain containing 67 [Source:MGI Symbol;Acc:MGI:2443026]|Ccdc67|PTHR18875
>nbr-miR-ev34	ENSMUSG00000056043	ENSMUSG00000056043|regulator of G-protein signalling 9 binding protein [Source:MGI Symbol;Acc:MGI:2384418]|Rgs9bp|PTHR21029
>nbr-miR-ev34	ENSMUSG00000036819	ENSMUSG00000036819|jumonji domain containing 4 [Source:MGI Symbol;Acc:MGI:2144404]|Jmjd4|PTHR12480_SF6
>nbr-miR-ev34	ENSMUSG00000050866	ENSMUSG00000050866|clarin 3 [Source:MGI Symbol;Acc:MGI:2142022]|Clrn3|PTHR31548
>nbr-miR-ev34	ENSMUSG00000049303	ENSMUSG00000049303|synaptotagmin XII [Source:MGI Symbol;Acc:MGI:2159601]|Syt12|PTHR10024_SF181
>nbr-miR-ev34	ENSMUSG00000022231	ENSMUSG00000022231|sema domain, seven thrombospondin repeats (type 1 and type 1-like), transmembrane domain (TM) and short cytoplasmic domain, (semaphorin) 5A [Source:MGI Symbol;Acc:MGI:107556]|Sema5a|PTHR11036_SF78
>nbr-miR-ev34	ENSMUSG00000005506	ENSMUSG00000005506|CUGBP, Elav-like family member 1 [Source:MGI Symbol;Acc:MGI:1342295]|Celf1|PTHR24622_SF179
>nbr-miR-ev34	ENSMUSG00000030306	ENSMUSG00000030306|transmembrane and tetratricopeptide repeat containing 1 [Source:MGI Symbol;Acc:MGI:3039590]|Tmtc1|PTHR23083_SF353
>nbr-miR-ev34	ENSMUSG00000020610	ENSMUSG00000020610|archaelysin family metallopeptidase 2 [Source:MGI Symbol;Acc:MGI:104837]|Amz2|PTHR32205
>nbr-miR-ev34	ENSMUSG00000058254	ENSMUSG00000058254|tetraspanin 7 [Source:MGI Symbol;Acc:MGI:1298407]|Tspan7|PTHR19282_SF192
>nbr-miR-ev34	ENSMUSG00000041380	ENSMUSG00000041380|5-hydroxytryptamine (serotonin) receptor 2C [Source:MGI Symbol;Acc:MGI:96281]|Htr2c|PTHR24247
>nbr-miR-ev34	ENSMUSG00000070802	ENSMUSG00000070802|PNMA-like 2 [Source:MGI Symbol;Acc:MGI:3645856]|Pnmal2|PTHR23095
>nbr-miR-ev34	ENSMUSG00000041263	ENSMUSG00000041263|RUN and SH3 domain containing 1 [Source:MGI Symbol;Acc:MGI:1919546]|Rusc1|PTHR15591
>nbr-miR-ev34	ENSMUSG00000059742	ENSMUSG00000059742|potassium voltage-gated channel, subfamily H (eag-related), member 7 [Source:MGI Symbol;Acc:MGI:2159566]|Kcnh7|PTHR10217_SF466
>nbr-miR-ev34	ENSMUSG00000037486	ENSMUSG00000037486|additional sex combs like 2 (Drosophila) [Source:MGI Symbol;Acc:MGI:1922552]|Asxl2|PTHR13578
>nbr-miR-ev34	ENSMUSG00000023169	ENSMUSG00000023169|solute carrier family 38, member 1 [Source:MGI Symbol;Acc:MGI:2145895]|Slc38a1|PTHR22950_SF184
>nbr-miR-ev34	ENSMUSG00000027254	ENSMUSG00000027254|microtubule-associated protein 1 A [Source:MGI Symbol;Acc:MGI:1306776]|Map1a|PTHR13843_SF6
>nbr-miR-ev34	ENSMUSG00000026788	ENSMUSG00000026788|zinc finger and BTB domain containing 43 [Source:MGI Symbol;Acc:MGI:1919084]|Zbtb43|PTHR23229_SF13
>nbr-miR-ev34	ENSMUSG00000024983	ENSMUSG00000024983|vesicle transport through interaction with t-SNAREs 1A [Source:MGI Symbol;Acc:MGI:1855699]|Vti1a|PTHR21230
>nbr-miR-ev34	ENSMUSG00000059436	ENSMUSG00000059436|Max protein [Source:MGI Symbol;Acc:MGI:96921]|Max|PTHR10328
>nbr-miR-ev34	ENSMUSG00000033306	ENSMUSG00000033306|LIM domain containing preferred translocation partner in lipoma [Source:MGI Symbol;Acc:MGI:2441849]|Lpp|PTHR24207_SF0
>nbr-miR-ev34	ENSMUSG00000070509	ENSMUSG00000070509|repulsive guidance molecule family member A [Source:MGI Symbol;Acc:MGI:2679262]|Rgma|PTHR31428
>nbr-miR-ev34	ENSMUSG00000017843	ENSMUSG00000017843|protein phosphatase 2, regulatory subunit B', gamma [Source:MGI Symbol;Acc:MGI:1349475]|Ppp2r5c|PTHR10257
>nbr-miR-ev34	ENSMUSG00000069588	ENSMUSG00000069588|predicted gene 11733 [Source:MGI Symbol;Acc:MGI:3650737]|Gm11733
>nbr-miR-ev34	ENSMUSG00000047466	ENSMUSG00000047466|RIKEN cDNA 8030462N17 gene [Source:MGI Symbol;Acc:MGI:2444951]|8030462N17Rik|PTHR13644_SF2
>nbr-miR-ev34	ENSMUSG00000028434	ENSMUSG00000028434|erythrocyte membrane protein band 4.1 like 4b [Source:MGI Symbol;Acc:MGI:1859149]|Epb41l4b|PTHR23280_SF18
>nbr-miR-ev34	ENSMUSG00000037553	ENSMUSG00000037553|zinc finger, DHHC domain containing 18 [Source:MGI Symbol;Acc:MGI:3527792]|Zdhhc18|PTHR22883_SF37
>nbr-miR-ev34	ENSMUSG00000033632	ENSMUSG00000033632|expressed sequence AW554918 [Source:MGI Symbol;Acc:MGI:2147376]|AW554918|TF600074
>nbr-miR-ev34	ENSMUSG00000030042	ENSMUSG00000030042|polymerase (DNA-directed), epsilon 4 (p12 subunit) [Source:MGI Symbol;Acc:MGI:1914229]|Pole4|PTHR10252_SF33
>nbr-miR-ev34	ENSMUSG00000067924	ENSMUSG00000067924|CAAX box 1B [Source:MGI Symbol;Acc:MGI:3576504]|Cxx1b|PTHR15503_SF6
>nbr-miR-ev34	ENSMUSG00000058446	ENSMUSG00000058446|zinc and ring finger 2 [Source:MGI Symbol;Acc:MGI:1196246]|Znrf2|PTHR22764_SF60
>nbr-miR-ev34	ENSMUSG00000019230	ENSMUSG00000019230|LIM homeobox protein 9 [Source:MGI Symbol;Acc:MGI:1316721]|Lhx9|PTHR24208_SF95
>nbr-miR-ev34	ENSMUSG00000026313	ENSMUSG00000026313|histone deacetylase 4 [Source:MGI Symbol;Acc:MGI:3036234]|Hdac4|PTHR10625_SF100
>nbr-miR-ev34	ENSMUSG00000023169	ENSMUSG00000023169|solute carrier family 38, member 1 [Source:MGI Symbol;Acc:MGI:2145895]|Slc38a1|PTHR22950_SF184
>nbr-miR-ev34	ENSMUSG00000031511	ENSMUSG00000031511|Rho guanine nucleotide exchange factor (GEF7) [Source:MGI Symbol;Acc:MGI:1860493]|Arhgef7|PTHR22826_SF94
>nbr-miR-ev34	ENSMUSG00000067925	ENSMUSG00000067925|CAAX box 1A [Source:MGI Symbol;Acc:MGI:1913408]|Cxx1a|PTHR15503_SF6
>nbr-miR-ev34	ENSMUSG00000026830	ENSMUSG00000026830|ermin, ERM-like protein [Source:MGI Symbol;Acc:MGI:1925017]|Ermn|PTHR23281
>nbr-miR-ev34	ENSMUSG00000020900	ENSMUSG00000020900|myosin, heavy polypeptide 10, non-muscle [Source:MGI Symbol;Acc:MGI:1930780]|Myh10|PTHR13140_SF328
>nbr-miR-ev34	ENSMUSG00000031596	ENSMUSG00000031596|solute carrier family 7 (cationic amino acid transporter, y+ system), member 2 [Source:MGI Symbol;Acc:MGI:99828]|Slc7a2|PTHR11785_SF242
>nbr-miR-ev34	ENSMUSG00000008489	ENSMUSG00000008489|ELAV (embryonic lethal, abnormal vision, Drosophila)-like 2 (Hu antigen B) [Source:MGI Symbol;Acc:MGI:1100887]|Elavl2|PTHR24011_SF199
>nbr-miR-ev34	ENSMUSG00000053580	ENSMUSG00000053580|tetratricopeptide repeat, ankyrin repeat and coiled-coil containing 2 [Source:MGI Symbol;Acc:MGI:2444121]|Tanc2|PTHR24166_SF21
>nbr-miR-ev34	ENSMUSG00000018736	ENSMUSG00000018736|nudE neurodevelopment protein 1 like 1 [Source:MGI Symbol;Acc:MGI:1932915]|Ndel1|PTHR10921
>nbr-miR-ev34	ENSMUSG00000008489	ENSMUSG00000008489|ELAV (embryonic lethal, abnormal vision, Drosophila)-like 2 (Hu antigen B) [Source:MGI Symbol;Acc:MGI:1100887]|Elavl2|PTHR24011_SF199
>nbr-miR-ev34	ENSMUSG00000048796	ENSMUSG00000048796|cytochrome b-561 domain containing 1 [Source:MGI Symbol;Acc:MGI:1919273]|Cyb561d1|PTHR15422
>nbr-miR-ev34	ENSMUSG00000108596	ENSMUSG00000108596|integrin alpha M [Source:MGI Symbol;Acc:MGI:96607]|Itgam|PTHR23220_SF76
>nbr-miR-ev34	ENSMUSG00000019768	ENSMUSG00000019768|estrogen receptor 1 (alpha) [Source:MGI Symbol;Acc:MGI:1352467]|Esr1|PTHR24084_SF3
>nbr-miR-ev34	ENSMUSG00000018160	ENSMUSG00000018160|mediator complex subunit 1 [Source:MGI Symbol;Acc:MGI:1100846]|Med1|PTHR12881
>nbr-miR-ev34	ENSMUSG00000039033	ENSMUSG00000039033|taspase, threonine aspartase 1 [Source:MGI Symbol;Acc:MGI:1923062]|Tasp1|PTHR10188
>nbr-miR-ev34	ENSMUSG00000048013	ENSMUSG00000048013|keratin 35 [Source:MGI Symbol;Acc:MGI:1858899]|Krt35|PTHR23239_SF109
>nbr-miR-ev34	ENSMUSG00000019861	ENSMUSG00000019861|golgi associated PDZ and coiled-coil motif containing [Source:MGI Symbol;Acc:MGI:2149946]|Gopc|PTHR16528
>nbr-miR-ev34	ENSMUSG00000074004	ENSMUSG00000074004|UDP-GlcNAc:betaGal beta-1,3-N-acetylglucosaminyltransferase 6 (core 3 synthase) [Source:MGI Symbol;Acc:MGI:3039603]|B3gnt6|PTHR11214_SF24
>nbr-miR-ev34	ENSMUSG00000020876	ENSMUSG00000020876|sorting nexin 11 [Source:MGI Symbol;Acc:MGI:1921729]|Snx11|PTHR10555_SF36
>nbr-miR-ev34	ENSMUSG00000008489	ENSMUSG00000008489|ELAV (embryonic lethal, abnormal vision, Drosophila)-like 2 (Hu antigen B) [Source:MGI Symbol;Acc:MGI:1100887]|Elavl2|PTHR24011_SF199
>nbr-miR-ev34	ENSMUSG00000007617	ENSMUSG00000007617|homer scaffolding protein 1 [Source:MGI Symbol;Acc:MGI:1347345]|Homer1|PTHR10918_SF3
>nbr-miR-ev34	ENSMUSG00000058099	ENSMUSG00000058099|Nfat activating molecule with ITAM motif 1 [Source:MGI Symbol;Acc:MGI:1921289]|Nfam1|TF602848
>nbr-miR-ev34	ENSMUSG00000018736	ENSMUSG00000018736|nudE neurodevelopment protein 1 like 1 [Source:MGI Symbol;Acc:MGI:1932915]|Ndel1|PTHR10921
>nbr-miR-ev34	ENSMUSG00000025156	ENSMUSG00000025156|G protein pathway suppressor 1 [Source:MGI Symbol;Acc:MGI:2384801]|Gps1|PTHR14145
>nbr-miR-ev34	ENSMUSG00000008489	ENSMUSG00000008489|ELAV (embryonic lethal, abnormal vision, Drosophila)-like 2 (Hu antigen B) [Source:MGI Symbol;Acc:MGI:1100887]|Elavl2|PTHR24011_SF199
>nbr-miR-ev34	ENSMUSG00000008489	ENSMUSG00000008489|ELAV (embryonic lethal, abnormal vision, Drosophila)-like 2 (Hu antigen B) [Source:MGI Symbol;Acc:MGI:1100887]|Elavl2|PTHR24011_SF199
>nbr-miR-ev34	ENSMUSG00000028640	ENSMUSG00000028640|transcription factor AP-2, gamma [Source:MGI Symbol;Acc:MGI:106032]|Tfap2c|PTHR10812
>nbr-miR-ev34	ENSMUSG00000025813	ENSMUSG00000025813|homer scaffolding protein 2 [Source:MGI Symbol;Acc:MGI:1347354]|Homer2|PTHR10918_SF2
>nbr-miR-ev34	ENSMUSG00000078307	ENSMUSG00000078307|expressed sequence AI593442 [Source:MGI Symbol;Acc:MGI:2143099]|AI593442|PTHR31870
>nbr-miR-ev34	ENSMUSG00000031511	ENSMUSG00000031511|Rho guanine nucleotide exchange factor (GEF7) [Source:MGI Symbol;Acc:MGI:1860493]|Arhgef7|PTHR22826_SF94
>nbr-miR-ev34	ENSMUSG00000030814	ENSMUSG00000030814|B cell CLL/lymphoma 7C [Source:MGI Symbol;Acc:MGI:1332237]|Bcl7c|PTHR12767
>nbr-miR-ev34	ENSMUSG00000014349	ENSMUSG00000014349|ubiquitin-conjugating enzyme E2Z [Source:MGI Symbol;Acc:MGI:1343160]|Ube2z|PTHR24067_SF9
>nbr-miR-ev34	ENSMUSG00000021488	ENSMUSG00000021488|nuclear receptor-binding SET-domain protein 1 [Source:MGI Symbol;Acc:MGI:1276545]|Nsd1|PTHR22884_SF312
>nbr-miR-ev34	ENSMUSG00000036819	ENSMUSG00000036819|jumonji domain containing 4 [Source:MGI Symbol;Acc:MGI:2144404]|Jmjd4|PTHR12480_SF6
>nbr-miR-ev34	ENSMUSG00000023169	ENSMUSG00000023169|solute carrier family 38, member 1 [Source:MGI Symbol;Acc:MGI:2145895]|Slc38a1|PTHR22950_SF184
>nbr-miR-ev34	ENSMUSG00000073139	ENSMUSG00000073139|transmembrane protein 185A [Source:MGI Symbol;Acc:MGI:2448555]|Tmem185a|PTHR13568_SF2
>nbr-miR-ev34	ENSMUSG00000017740	ENSMUSG00000017740|solute carrier family 12, member 5 [Source:MGI Symbol;Acc:MGI:1862037]|Slc12a5|PTHR11827_SF54
>nbr-miR-ev34	ENSMUSG00000030302	ENSMUSG00000030302|ATPase, Ca++ transporting, plasma membrane 2 [Source:MGI Symbol;Acc:MGI:105368]|Atp2b2|PTHR24093_SF247
>nbr-miR-ev34	ENSMUSG00000030306	ENSMUSG00000030306|transmembrane and tetratricopeptide repeat containing 1 [Source:MGI Symbol;Acc:MGI:3039590]|Tmtc1|PTHR23083_SF353
>nbr-miR-ev34	ENSMUSG00000004698	ENSMUSG00000004698|histone deacetylase 9 [Source:MGI Symbol;Acc:MGI:1931221]|Hdac9|PTHR10625_SF116
>nbr-miR-ev34	ENSMUSG00000059327	ENSMUSG00000059327|ectodysplasin-A [Source:MGI Symbol;Acc:MGI:1195272]|Eda|TF655539
>nbr-miR-ev34	ENSMUSG00000033306	ENSMUSG00000033306|LIM domain containing preferred translocation partner in lipoma [Source:MGI Symbol;Acc:MGI:2441849]|Lpp|PTHR24207_SF0
>nbr-miR-ev34	ENSMUSG00000038831	ENSMUSG00000038831|Ral GEF with PH domain and SH3 binding motif 1 [Source:MGI Symbol;Acc:MGI:1922008]|Ralgps1|PTHR23113_SF180
>nbr-miR-ev34	ENSMUSG00000053153	ENSMUSG00000053153|sperm associated antigen 16 [Source:MGI Symbol;Acc:MGI:1913972]|Spag16|PTHR14604
>nbr-miR-ev34	ENSMUSG00000044364	ENSMUSG00000044364|transmembrane protein 74B [Source:MGI Symbol;Acc:MGI:1918629]|Tmem74b|PTHR16125
>nbr-miR-ev34	ENSMUSG00000039033	ENSMUSG00000039033|taspase, threonine aspartase 1 [Source:MGI Symbol;Acc:MGI:1923062]|Tasp1|PTHR10188
>nbr-miR-ev34	ENSMUSG00000022708	ENSMUSG00000022708|zinc finger and BTB domain containing 20 [Source:MGI Symbol;Acc:MGI:1929213]|Zbtb20|PTHR11389_SF351
>nbr-miR-ev34	ENSMUSG00000025270	ENSMUSG00000025270|aminolevulinic acid synthase 2, erythroid [Source:MGI Symbol;Acc:MGI:87990]|Alas2|PTHR13693_SF58
>nbr-miR-ev34	ENSMUSG00000059327	ENSMUSG00000059327|ectodysplasin-A [Source:MGI Symbol;Acc:MGI:1195272]|Eda|TF655539
>nbr-miR-ev34	ENSMUSG00000026816	ENSMUSG00000026816|general transcription factor IIIC, polypeptide 5 [Source:MGI Symbol;Acc:MGI:1917489]|Gtf3c5|PTHR13230
>nbr-miR-ev34	ENSMUSG00000005506	ENSMUSG00000005506|CUGBP, Elav-like family member 1 [Source:MGI Symbol;Acc:MGI:1342295]|Celf1|PTHR24622_SF179
>nbr-miR-ev34	ENSMUSG00000025156	ENSMUSG00000025156|G protein pathway suppressor 1 [Source:MGI Symbol;Acc:MGI:2384801]|Gps1|PTHR14145
>nbr-miR-ev34	ENSMUSG00000006403	ENSMUSG00000006403|a disintegrin-like and metallopeptidase (reprolysin type) with thrombospondin type 1 motif, 4 [Source:MGI Symbol;Acc:MGI:1339949]|Adamts4|PTHR13723_SF38
>nbr-miR-ev34	ENSMUSG00000025269	ENSMUSG00000025269|apurinic/apyrimidinic endonuclease 2 [Source:MGI Symbol;Acc:MGI:1924872]|Apex2|PTHR22748
>nbr-miR-ev34	ENSMUSG00000058099	ENSMUSG00000058099|Nfat activating molecule with ITAM motif 1 [Source:MGI Symbol;Acc:MGI:1921289]|Nfam1|TF602848
>nbr-miR-ev34	ENSMUSG00000006403	ENSMUSG00000006403|a disintegrin-like and metallopeptidase (reprolysin type) with thrombospondin type 1 motif, 4 [Source:MGI Symbol;Acc:MGI:1339949]|Adamts4|PTHR13723_SF38
>nbr-miR-ev34	ENSMUSG00000039977	ENSMUSG00000039977|coiled-coil domain containing 67 [Source:MGI Symbol;Acc:MGI:2443026]|Ccdc67|PTHR18875
>nbr-miR-ev34	ENSMUSG00000026981	ENSMUSG00000026981|interleukin 1 receptor antagonist [Source:MGI Symbol;Acc:MGI:96547]|Il1rn|PTHR10078
>nbr-miR-ev34	ENSMUSG00000026981	ENSMUSG00000026981|interleukin 1 receptor antagonist [Source:MGI Symbol;Acc:MGI:96547]|Il1rn|PTHR10078
>nbr-miR-ev34	ENSMUSG00000040998	ENSMUSG00000040998|nephronectin [Source:MGI Symbol;Acc:MGI:2148811]|Npnt|PTHR24050
>nbr-miR-ev34	ENSMUSG00000040998	ENSMUSG00000040998|nephronectin [Source:MGI Symbol;Acc:MGI:2148811]|Npnt|PTHR24050
>nbr-miR-ev34	ENSMUSG00000059327	ENSMUSG00000059327|ectodysplasin-A [Source:MGI Symbol;Acc:MGI:1195272]|Eda|TF655539
>nbr-miR-ev34	ENSMUSG00000059327	ENSMUSG00000059327|ectodysplasin-A [Source:MGI Symbol;Acc:MGI:1195272]|Eda|TF655539
>nbr-miR-ev34	ENSMUSG00000017843	ENSMUSG00000017843|protein phosphatase 2, regulatory subunit B', gamma [Source:MGI Symbol;Acc:MGI:1349475]|Ppp2r5c|PTHR10257
>nbr-miR-ev34	ENSMUSG00000037486	ENSMUSG00000037486|additional sex combs like 2 (Drosophila) [Source:MGI Symbol;Acc:MGI:1922552]|Asxl2|PTHR13578
>nbr-miR-ev34	ENSMUSG00000032786	ENSMUSG00000032786|aminolevulinic acid synthase 1 [Source:MGI Symbol;Acc:MGI:87989]|Alas1|PTHR13693_SF50
>nbr-miR-ev34	ENSMUSG00000050394	ENSMUSG00000050394|armadillo repeat containing, X-linked 6 [Source:MGI Symbol;Acc:MGI:2147993]|Armcx6|PTHR15712_SF6
>nbr-miR-ev34	ENSMUSG00000026000	ENSMUSG00000026000|LanC (bacterial lantibiotic synthetase component C)-like 1 [Source:MGI Symbol;Acc:MGI:1336997]|Lancl1|PTHR12736
>nbr-miR-ev34	ENSMUSG00000021786	ENSMUSG00000021786|3-oxoacyl-ACP synthase, mitochondrial [Source:MGI Symbol;Acc:MGI:1918397]|Oxsm|PTHR11712_SF243
>nbr-miR-ev34	ENSMUSG00000059327	ENSMUSG00000059327|ectodysplasin-A [Source:MGI Symbol;Acc:MGI:1195272]|Eda|TF655539
>nbr-miR-ev34	ENSMUSG00000031596	ENSMUSG00000031596|solute carrier family 7 (cationic amino acid transporter, y+ system), member 2 [Source:MGI Symbol;Acc:MGI:99828]|Slc7a2|PTHR11785_SF242
>nbr-miR-ev34	ENSMUSG00000002028	ENSMUSG00000002028|lysine (K)-specific methyltransferase 2A [Source:MGI Symbol;Acc:MGI:96995]|Kmt2a|PTHR22884_SF302
>nbr-miR-ev34	ENSMUSG00000059436	ENSMUSG00000059436|Max protein [Source:MGI Symbol;Acc:MGI:96921]|Max|PTHR10328
>nbr-miR-ev34	ENSMUSG00000027254	ENSMUSG00000027254|microtubule-associated protein 1 A [Source:MGI Symbol;Acc:MGI:1306776]|Map1a|PTHR13843_SF6
>nbr-miR-ev34	ENSMUSG00000058254	ENSMUSG00000058254|tetraspanin 7 [Source:MGI Symbol;Acc:MGI:1298407]|Tspan7|PTHR19282_SF192
>nbr-miR-ev34	ENSMUSG00000025423	ENSMUSG00000025423|protein inhibitor of activated STAT 2 [Source:MGI Symbol;Acc:MGI:1096566]|Pias2|PTHR10782
>nbr-miR-ev34	ENSMUSG00000031511	ENSMUSG00000031511|Rho guanine nucleotide exchange factor (GEF7) [Source:MGI Symbol;Acc:MGI:1860493]|Arhgef7|PTHR22826_SF94
>nbr-miR-ev34	ENSMUSG00000026705	ENSMUSG00000026705|kelch-like 20 [Source:MGI Symbol;Acc:MGI:2444855]|Klhl20|PTHR24412_SF177
>nbr-miR-ev34	ENSMUSG00000039977	ENSMUSG00000039977|coiled-coil domain containing 67 [Source:MGI Symbol;Acc:MGI:2443026]|Ccdc67|PTHR18875
>nbr-miR-ev34	ENSMUSG00000027474	ENSMUSG00000027474|cerebral cavernous malformation 2-like [Source:MGI Symbol;Acc:MGI:2385159]|Ccm2l|PTHR21642
>nbr-miR-ev34	ENSMUSG00000019230	ENSMUSG00000019230|LIM homeobox protein 9 [Source:MGI Symbol;Acc:MGI:1316721]|Lhx9|PTHR24208_SF95
>nbr-miR-ev34	ENSMUSG00000059327	ENSMUSG00000059327|ectodysplasin-A [Source:MGI Symbol;Acc:MGI:1195272]|Eda|TF655539
>nbr-miR-ev34	ENSMUSG00000005506	ENSMUSG00000005506|CUGBP, Elav-like family member 1 [Source:MGI Symbol;Acc:MGI:1342295]|Celf1|PTHR24622_SF179
>nbr-miR-ev34	ENSMUSG00000031065	ENSMUSG00000031065|cyclin-dependent kinase 16 [Source:MGI Symbol;Acc:MGI:97516]|Cdk16|PTHR24056_SF174
>nbr-miR-ev34	ENSMUSG00000044349	ENSMUSG00000044349|small nucleolar RNA host gene 11 [Source:MGI Symbol;Acc:MGI:2441845]|Snhg11
>nbr-miR-ev34	ENSMUSG00000026705	ENSMUSG00000026705|kelch-like 20 [Source:MGI Symbol;Acc:MGI:2444855]|Klhl20|PTHR24412_SF177
>nbr-miR-ev34	ENSMUSG00000059327	ENSMUSG00000059327|ectodysplasin-A [Source:MGI Symbol;Acc:MGI:1195272]|Eda|TF655539
>nbr-miR-ev34	ENSMUSG00000022016	ENSMUSG00000022016|A kinase (PRKA) anchor protein 11 [Source:MGI Symbol;Acc:MGI:2684060]|Akap11|PTHR10226
>nbr-miR-ev34	ENSMUSG00000040998	ENSMUSG00000040998|nephronectin [Source:MGI Symbol;Acc:MGI:2148811]|Npnt|PTHR24050
>nbr-miR-ev34	ENSMUSG00000040998	ENSMUSG00000040998|nephronectin [Source:MGI Symbol;Acc:MGI:2148811]|Npnt|PTHR24050
>nbr-miR-ev34	ENSMUSG00000068284	ENSMUSG00000068284|upstream transcription factor family member 3 [Source:MGI Symbol;Acc:MGI:2685454]|Usf3
>nbr-miR-ev34	ENSMUSG00000022753	ENSMUSG00000022753|transmembrane protein 30C [Source:MGI Symbol;Acc:MGI:1918277]|Tmem30c|PTHR10926
>nbr-miR-ev34	ENSMUSG00000031596	ENSMUSG00000031596|solute carrier family 7 (cationic amino acid transporter, y+ system), member 2 [Source:MGI Symbol;Acc:MGI:99828]|Slc7a2|PTHR11785_SF242
>nbr-miR-ev34	ENSMUSG00000070509	ENSMUSG00000070509|repulsive guidance molecule family member A [Source:MGI Symbol;Acc:MGI:2679262]|Rgma|PTHR31428
>nbr-miR-ev34	ENSMUSG00000028483	ENSMUSG00000028483|small nuclear RNA activating complex, polypeptide 3 [Source:MGI Symbol;Acc:MGI:1916338]|Snapc3|PTHR13421
>nbr-miR-ev34	ENSMUSG00000024810	ENSMUSG00000024810|interleukin 33 [Source:MGI Symbol;Acc:MGI:1924375]|Il33|PTHR21114
>nbr-miR-ev34	ENSMUSG00000038173	ENSMUSG00000038173|ectonucleotide pyrophosphatase/phosphodiesterase 6 [Source:MGI Symbol;Acc:MGI:2445171]|Enpp6|PTHR10151_SF66
>nbr-miR-ev34	ENSMUSG00000037287	ENSMUSG00000037287|tubulin folding cofactor E-like [Source:MGI Symbol;Acc:MGI:1925543]|Tbcel|PTHR15140
>nbr-miR-ev34	ENSMUSG00000036918	ENSMUSG00000036918|tetratricopeptide repeat domain 7 [Source:MGI Symbol;Acc:MGI:1920999]|Ttc7|PTHR23083_SF342
>nbr-miR-ev34	ENSMUSG00000035545	ENSMUSG00000035545|leukocyte receptor cluster (LRC) member 8 [Source:MGI Symbol;Acc:MGI:2142195]|Leng8|PTHR12436_SF4
>nbr-miR-ev34	ENSMUSG00000000903	ENSMUSG00000000903|pre-B lymphocyte gene 3 [Source:MGI Symbol;Acc:MGI:98938]|Vpreb3|PTHR23267_SF133
>nbr-miR-ev34	ENSMUSG00000029685	ENSMUSG00000029685|ankyrin repeat and SOCS box-containing 15 [Source:MGI Symbol;Acc:MGI:1926160]|Asb15|PTHR24188_SF0
>nbr-miR-ev34	ENSMUSG00000024018	ENSMUSG00000024018|coiled-coil domain containing 167 [Source:MGI Symbol;Acc:MGI:1915847]|Ccdc167|PTHR31759
>nbr-miR-ev34	ENSMUSG00000051396	ENSMUSG00000051396|heat shock protein 14 [Source:MGI Symbol;Acc:MGI:1354164]|Hspa14|PTHR21654_SF3
>nbr-miR-ev34	ENSMUSG00000054641	ENSMUSG00000054641|multimerin 1 [Source:MGI Symbol;Acc:MGI:1918195]|Mmrn1|PTHR15427
>nbr-miR-ev34	ENSMUSG00000002578	ENSMUSG00000002578|IKAROS family zinc finger 4 [Source:MGI Symbol;Acc:MGI:1343139]|Ikzf4|PTHR24404_SF28
>nbr-miR-ev34	ENSMUSG00000030270	ENSMUSG00000030270|copine family member IX [Source:MGI Symbol;Acc:MGI:2443052]|Cpne9|PTHR10857_SF10
>nbr-miR-ev34	ENSMUSG00000006930	ENSMUSG00000006930|huntingtin-associated protein 1 [Source:MGI Symbol;Acc:MGI:1261831]|Hap1|PTHR15751_SF14
>nbr-miR-ev34	ENSMUSG00000054823	ENSMUSG00000054823|Wolf-Hirschhorn syndrome candidate 1-like 1 (human) [Source:MGI Symbol;Acc:MGI:2142581]|Whsc1l1|PTHR22884_SF301
>nbr-miR-ev34	ENSMUSG00000038831	ENSMUSG00000038831|Ral GEF with PH domain and SH3 binding motif 1 [Source:MGI Symbol;Acc:MGI:1922008]|Ralgps1|PTHR23113_SF180
>nbr-miR-ev34	ENSMUSG00000036833	ENSMUSG00000036833|patatin-like phospholipase domain containing 7 [Source:MGI Symbol;Acc:MGI:2385325]|Pnpla7|PTHR14226_SF23
>nbr-miR-ev34	ENSMUSG00000075703	ENSMUSG00000075703|ethanolaminephosphotransferase 1 (CDP-ethanolamine-specific) [Source:MGI Symbol;Acc:MGI:107898]|Ept1|PTHR10414
>nbr-miR-ev34	ENSMUSG00000050627	ENSMUSG00000050627|glycerol-3-phosphate dehydrogenase 1-like [Source:MGI Symbol;Acc:MGI:1289257]|Gpd1l|PTHR11728
>nbr-miR-ev34	ENSMUSG00000064330	ENSMUSG00000064330|phosphodiesterase 6H, cGMP-specific, cone, gamma [Source:MGI Symbol;Acc:MGI:1925850]|Pde6h|PTHR12122
>nbr-miR-ev34	ENSMUSG00000027519	ENSMUSG00000027519|RAB22A, member RAS oncogene family [Source:MGI Symbol;Acc:MGI:105072]|Rab22a|PTHR24073_SF435
>nbr-miR-ev34	ENSMUSG00000075703	ENSMUSG00000075703|ethanolaminephosphotransferase 1 (CDP-ethanolamine-specific) [Source:MGI Symbol;Acc:MGI:107898]|Ept1|PTHR10414
>nbr-miR-ev34	ENSMUSG00000037020	ENSMUSG00000037020|WD repeat domain 62 [Source:MGI Symbol;Acc:MGI:1923696]|Wdr62|PTHR22847_SF362
>nbr-miR-ev34	ENSMUSG00000050619	ENSMUSG00000050619|zinc finger SCAN domains 29 [Source:MGI Symbol;Acc:MGI:2139317]|Zscan29|PTHR10032_SF209
>nbr-miR-ev34	ENSMUSG00000002997	ENSMUSG00000002997|protein kinase, cAMP dependent regulatory, type II beta [Source:MGI Symbol;Acc:MGI:97760]|Prkar2b|PTHR11635_SF121
>nbr-miR-ev34	ENSMUSG00000050627	ENSMUSG00000050627|glycerol-3-phosphate dehydrogenase 1-like [Source:MGI Symbol;Acc:MGI:1289257]|Gpd1l|PTHR11728
>nbr-miR-ev34	ENSMUSG00000021711	ENSMUSG00000021711|trafficking protein particle complex 13 [Source:MGI Symbol;Acc:MGI:1914225]|Trappc13|PTHR13134
>nbr-miR-ev34	ENSMUSG00000047767	ENSMUSG00000047767|autophagy related 16-like 2 (S. cerevisiae) [Source:MGI Symbol;Acc:MGI:1920933]|Atg16l2|PTHR19878
>nbr-miR-ev34	ENSMUSG00000021711	ENSMUSG00000021711|trafficking protein particle complex 13 [Source:MGI Symbol;Acc:MGI:1914225]|Trappc13|PTHR13134
>nbr-miR-ev34	ENSMUSG00000070509	ENSMUSG00000070509|repulsive guidance molecule family member A [Source:MGI Symbol;Acc:MGI:2679262]|Rgma|PTHR31428
>nbr-miR-ev34	ENSMUSG00000036819	ENSMUSG00000036819|jumonji domain containing 4 [Source:MGI Symbol;Acc:MGI:2144404]|Jmjd4|PTHR12480_SF6
>nbr-miR-ev34	ENSMUSG00000032786	ENSMUSG00000032786|aminolevulinic acid synthase 1 [Source:MGI Symbol;Acc:MGI:87989]|Alas1|PTHR13693_SF50
>nbr-miR-ev34	ENSMUSG00000012640	ENSMUSG00000012640|zinc finger protein 715 [Source:MGI Symbol;Acc:MGI:1917180]|Zfp715|PTHR24377_SF82
>nbr-miR-ev34	ENSMUSG00000023961	ENSMUSG00000023961|ectonucleotide pyrophosphatase/phosphodiesterase 4 [Source:MGI Symbol;Acc:MGI:2682634]|Enpp4|PTHR10151_SF16
>nbr-miR-ev34	ENSMUSG00000033004	ENSMUSG00000033004|MYC binding protein 2 [Source:MGI Symbol;Acc:MGI:2179432]|Mycbp2|PTHR12846_SF14
>nbr-miR-ev34	ENSMUSG00000041380	ENSMUSG00000041380|5-hydroxytryptamine (serotonin) receptor 2C [Source:MGI Symbol;Acc:MGI:96281]|Htr2c|PTHR24247
>nbr-miR-ev34	ENSMUSG00000001280	ENSMUSG00000001280|trans-acting transcription factor 1 [Source:MGI Symbol;Acc:MGI:98372]|Sp1|PTHR23235_SF4
>nbr-miR-ev34	ENSMUSG00000068284	ENSMUSG00000068284|upstream transcription factor family member 3 [Source:MGI Symbol;Acc:MGI:2685454]|Usf3
>nbr-miR-ev34	ENSMUSG00000023032	ENSMUSG00000023032|solute carrier family 4 (anion exchanger), member 8 [Source:MGI Symbol;Acc:MGI:1928745]|Slc4a8|PTHR11453_SF37
>nbr-miR-ev34	ENSMUSG00000025423	ENSMUSG00000025423|protein inhibitor of activated STAT 2 [Source:MGI Symbol;Acc:MGI:1096566]|Pias2|PTHR10782
>nbr-miR-ev34	ENSMUSG00000041263	ENSMUSG00000041263|RUN and SH3 domain containing 1 [Source:MGI Symbol;Acc:MGI:1919546]|Rusc1|PTHR15591
>nbr-miR-ev34	ENSMUSG00000036172	ENSMUSG00000036172|CD200 receptor 3 [Source:MGI Symbol;Acc:MGI:1921853]|Cd200r3|PTHR21462
>nbr-miR-ev34	ENSMUSG00000004127	ENSMUSG00000004127|tRNA methyltransferase 10A [Source:MGI Symbol;Acc:MGI:1920421]|Trmt10a|PTHR13563
>nbr-miR-ev34	ENSMUSG00000036790	ENSMUSG00000036790|SLIT and NTRK-like family, member 2 [Source:MGI Symbol;Acc:MGI:2679449]|Slitrk2|PTHR24373_SF36
>nbr-miR-ev34	ENSMUSG00000033632	ENSMUSG00000033632|expressed sequence AW554918 [Source:MGI Symbol;Acc:MGI:2147376]|AW554918|TF600074
>nbr-miR-ev34	ENSMUSG00000004637	ENSMUSG00000004637|WW domain-containing oxidoreductase [Source:MGI Symbol;Acc:MGI:1931237]|Wwox|PTHR24316_SF115
>nbr-miR-ev34	ENSMUSG00000001280	ENSMUSG00000001280|trans-acting transcription factor 1 [Source:MGI Symbol;Acc:MGI:98372]|Sp1|PTHR23235_SF4
>nbr-miR-ev34	ENSMUSG00000033004	ENSMUSG00000033004|MYC binding protein 2 [Source:MGI Symbol;Acc:MGI:2179432]|Mycbp2|PTHR12846_SF14
>nbr-miR-ev34	ENSMUSG00000024924	ENSMUSG00000024924|very low density lipoprotein receptor [Source:MGI Symbol;Acc:MGI:98935]|Vldlr|PTHR10529_SF101
>nbr-miR-ev34	ENSMUSG00000038084	ENSMUSG00000038084|optic atrophy 1 [Source:MGI Symbol;Acc:MGI:1921393]|Opa1|PTHR11566_SF12
>nbr-miR-ev34	ENSMUSG00000021700	ENSMUSG00000021700|RAB3C, member RAS oncogene family [Source:MGI Symbol;Acc:MGI:1914545]|Rab3c|PTHR24073_SF445
>nbr-miR-ev34	ENSMUSG00000037652	ENSMUSG00000037652|polyhomeotic-like 3 (Drosophila) [Source:MGI Symbol;Acc:MGI:2181434]|Phc3|PTHR12247_SF20
>nbr-miR-ev34	ENSMUSG00000033004	ENSMUSG00000033004|MYC binding protein 2 [Source:MGI Symbol;Acc:MGI:2179432]|Mycbp2|PTHR12846_SF14
>nbr-miR-ev34	ENSMUSG00000014837	ENSMUSG00000014837|RIKEN cDNA 4931428F04 gene [Source:MGI Symbol;Acc:MGI:1921606]|4931428F04Rik|PTHR31817
>nbr-miR-ev34	ENSMUSG00000024340	ENSMUSG00000024340|butyrophilin-like 2 [Source:MGI Symbol;Acc:MGI:1859549]|Btnl2|PTHR24100_SF5
>nbr-miR-ev34	ENSMUSG00000005506	ENSMUSG00000005506|CUGBP, Elav-like family member 1 [Source:MGI Symbol;Acc:MGI:1342295]|Celf1|PTHR24622_SF179
>nbr-miR-ev34	ENSMUSG00000025156	ENSMUSG00000025156|G protein pathway suppressor 1 [Source:MGI Symbol;Acc:MGI:2384801]|Gps1|PTHR14145
>nbr-miR-ev34	ENSMUSG00000035171	ENSMUSG00000035171|RIKEN cDNA 1110059E24 gene [Source:MGI Symbol;Acc:MGI:1913456]|1110059E24Rik|PTHR22876_SF5
>nbr-miR-ev34	ENSMUSG00000034850	ENSMUSG00000034850|transmembrane protein 127 [Source:MGI Symbol;Acc:MGI:1916720]|Tmem127|TF328671
>nbr-miR-ev34	ENSMUSG00000028382	ENSMUSG00000028382|polypyrimidine tract binding protein 3 [Source:MGI Symbol;Acc:MGI:1923334]|Ptbp3|PTHR11546
>nbr-miR-ev34	ENSMUSG00000032097	ENSMUSG00000032097|DEAD (Asp-Glu-Ala-Asp) box polypeptide 6 [Source:MGI Symbol;Acc:MGI:104976]|Ddx6|PTHR24031_SF214
>nbr-miR-ev34	ENSMUSG00000003053	ENSMUSG00000003053|cytochrome P450, family 2, subfamily c, polypeptide 29 [Source:MGI Symbol;Acc:MGI:103238]|Cyp2c29|PTHR24300_SF18
>nbr-miR-ev34	ENSMUSG00000028645	ENSMUSG00000028645|solute carrier family 2 (facilitated glucose transporter), member 1 [Source:MGI Symbol;Acc:MGI:95755]|Slc2a1|PTHR24063_SF289
>nbr-miR-ev34	ENSMUSG00000028640	ENSMUSG00000028640|transcription factor AP-2, gamma [Source:MGI Symbol;Acc:MGI:106032]|Tfap2c|PTHR10812
>nbr-miR-ev34	ENSMUSG00000095332	ENSMUSG00000095332|predicted gene 9821 [Source:MGI Symbol;Acc:MGI:3704208]|Gm9821
>nbr-miR-ev34	ENSMUSG00000029705	ENSMUSG00000029705|cut-like homeobox 1 [Source:MGI Symbol;Acc:MGI:88568]|Cux1|PTHR14043_SF4
>nbr-miR-ev34	ENSMUSG00000004562	ENSMUSG00000004562|Rho guanine nucleotide exchange factor (GEF) 40 [Source:MGI Symbol;Acc:MGI:2685515]|Arhgef40|PTHR22826_SF108
>nbr-miR-ev34	ENSMUSG00000059146	ENSMUSG00000059146|neurotrophic tyrosine kinase, receptor, type 3 [Source:MGI Symbol;Acc:MGI:97385]|Ntrk3|PTHR24416_SF66
>nbr-miR-ev34	ENSMUSG00000030168	ENSMUSG00000030168|adiponectin receptor 2 [Source:MGI Symbol;Acc:MGI:93830]|Adipor2|PTHR20855_SF33
>nbr-miR-ev34	ENSMUSG00000033124	ENSMUSG00000033124|autophagy related 9A [Source:MGI Symbol;Acc:MGI:2138446]|Atg9a|PTHR13038
>nbr-miR-ev34	ENSMUSG00000032826	ENSMUSG00000032826|ankyrin 2, brain [Source:MGI Symbol;Acc:MGI:88025]|Ank2|PTHR24123_SF17
>nbr-miR-ev34	ENSMUSG00000099398	ENSMUSG00000099398|membrane-spanning 4-domains, subfamily A, member 14 [Source:MGI Symbol;Acc:MGI:2686122]|Ms4a14|PTHR23320_SF10
>nbr-miR-ev34	ENSMUSG00000032826	ENSMUSG00000032826|ankyrin 2, brain [Source:MGI Symbol;Acc:MGI:88025]|Ank2|PTHR24123_SF17
>nbr-miR-ev34	ENSMUSG00000057335	ENSMUSG00000057335|centrosomal protein 170 [Source:MGI Symbol;Acc:MGI:1918348]|Cep170|PTHR15715_SF17
>nbr-miR-ev34	ENSMUSG00000025427	ENSMUSG00000025427|ring finger protein 165 [Source:MGI Symbol;Acc:MGI:2444521]|Rnf165|PTHR13644_SF4
>nbr-miR-ev34	ENSMUSG00000026319	ENSMUSG00000026319|RIKEN cDNA 2310035C23 gene [Source:MGI Symbol;Acc:MGI:1922832]|2310035C23Rik|PTHR32059
>nbr-miR-ev34	ENSMUSG00000026319	ENSMUSG00000026319|RIKEN cDNA 2310035C23 gene [Source:MGI Symbol;Acc:MGI:1922832]|2310035C23Rik|PTHR32059
>nbr-miR-ev34	ENSMUSG00000036306	ENSMUSG00000036306|leucine zipper, putative tumor suppressor 1 [Source:MGI Symbol;Acc:MGI:2684762]|Lzts1|PTHR19354
>nbr-miR-ev34	ENSMUSG00000102412	ENSMUSG00000102412|CD28 antigen [Source:MGI Symbol;Acc:MGI:88327]|Cd28|PTHR11494
>nbr-miR-ev34	ENSMUSG00000066456	ENSMUSG00000066456|high mobility group nucleosomal binding domain 3 [Source:MGI Symbol;Acc:MGI:2138069]|Hmgn3|PTHR23087
>nbr-miR-ev34	ENSMUSG00000039934	ENSMUSG00000039934|gamma-secretase activating protein [Source:MGI Symbol;Acc:MGI:2442259]|Gsap|PTHR13630
>nbr-miR-ev34	ENSMUSG00000025326	ENSMUSG00000025326|ubiquitin protein ligase E3A [Source:MGI Symbol;Acc:MGI:105098]|Ube3a|PTHR11254_SF301
>nbr-miR-ev34	ENSMUSG00000032913	ENSMUSG00000032913|leucine-rich repeats and immunoglobulin-like domains 2 [Source:MGI Symbol;Acc:MGI:2443718]|Lrig2|PTHR24367_SF230
>nbr-miR-ev34	ENSMUSG00000017740	ENSMUSG00000017740|solute carrier family 12, member 5 [Source:MGI Symbol;Acc:MGI:1862037]|Slc12a5|PTHR11827_SF54
>nbr-miR-ev34	ENSMUSG00000059146	ENSMUSG00000059146|neurotrophic tyrosine kinase, receptor, type 3 [Source:MGI Symbol;Acc:MGI:97385]|Ntrk3|PTHR24416_SF66
>nbr-miR-ev34	ENSMUSG00000039747	ENSMUSG00000039747|ORAI calcium release-activated calcium modulator 2 [Source:MGI Symbol;Acc:MGI:2443195]|Orai2|PTHR31501
>nbr-miR-ev34	ENSMUSG00000054641	ENSMUSG00000054641|multimerin 1 [Source:MGI Symbol;Acc:MGI:1918195]|Mmrn1|PTHR15427
>nbr-miR-ev34	ENSMUSG00000059146	ENSMUSG00000059146|neurotrophic tyrosine kinase, receptor, type 3 [Source:MGI Symbol;Acc:MGI:97385]|Ntrk3|PTHR24416_SF66
>nbr-miR-ev34	ENSMUSG00000029471	ENSMUSG00000029471|calcium/calmodulin-dependent protein kinase kinase 2, beta [Source:MGI Symbol;Acc:MGI:2444812]|Camkk2|PTHR24347_SF178
>nbr-miR-ev34	ENSMUSG00000102412	ENSMUSG00000102412|CD28 antigen [Source:MGI Symbol;Acc:MGI:88327]|Cd28|PTHR11494
>nbr-miR-ev34	ENSMUSG00000026705	ENSMUSG00000026705|kelch-like 20 [Source:MGI Symbol;Acc:MGI:2444855]|Klhl20|PTHR24412_SF177
>nbr-miR-ev34	ENSMUSG00000053965	ENSMUSG00000053965|phosphodiesterase 5A, cGMP-specific [Source:MGI Symbol;Acc:MGI:2651499]|Pde5a|PTHR11347_SF21
>nbr-miR-ev34	ENSMUSG00000058019	ENSMUSG00000058019|carboxylesterase 5A [Source:MGI Symbol;Acc:MGI:1915185]|Ces5a|PTHR11559_SF43
>nbr-miR-ev34	ENSMUSG00000006276	ENSMUSG00000006276|epidermal growth factor receptor pathway substrate 15-like 1 [Source:MGI Symbol;Acc:MGI:104582]|Eps15l1|PTHR11216_SF69
>nbr-miR-ev34	ENSMUSG00000025156	ENSMUSG00000025156|G protein pathway suppressor 1 [Source:MGI Symbol;Acc:MGI:2384801]|Gps1|PTHR14145
>nbr-miR-ev34	ENSMUSG00000036977	ENSMUSG00000036977|anaphase promoting complex subunit 10 [Source:MGI Symbol;Acc:MGI:1916249]|Anapc10|PTHR12936
>nbr-miR-ev34	ENSMUSG00000055723	ENSMUSG00000055723|related RAS viral (r-ras) oncogene 2 [Source:MGI Symbol;Acc:MGI:1914172]|Rras2|PTHR24070_SF231
>nbr-miR-ev34	ENSMUSG00000014837	ENSMUSG00000014837|RIKEN cDNA 4931428F04 gene [Source:MGI Symbol;Acc:MGI:1921606]|4931428F04Rik|PTHR31817
>nbr-miR-ev35	ENSMUSG00000018481	ENSMUSG00000018481|amyloid beta precursor protein (cytoplasmic tail) binding protein 2 [Source:MGI Symbol;Acc:MGI:1914134]|Appbp2|PTHR19959_SF114
>nbr-miR-ev35	ENSMUSG00000022971	ENSMUSG00000022971|interferon (alpha and beta) receptor 2 [Source:MGI Symbol;Acc:MGI:1098243]|Ifnar2|PTHR20859_SF23
>nbr-miR-ev35	ENSMUSG00000024769	ENSMUSG00000024769|CDC42 binding protein kinase gamma (DMPK-like) [Source:MGI Symbol;Acc:MGI:2652845]|Cdc42bpg|PTHR22988
>nbr-miR-ev35	ENSMUSG00000024325	ENSMUSG00000024325|ring finger protein 1 [Source:MGI Symbol;Acc:MGI:1101770]|Ring1|PTHR10825_SF6
>nbr-miR-ev35	ENSMUSG00000023277	ENSMUSG00000023277|twinfilin actin binding protein 2 [Source:MGI Symbol;Acc:MGI:1346078]|Twf2|PTHR13759
>nbr-miR-ev35	ENSMUSG00000000386	ENSMUSG00000000386|MX dynamin-like GTPase 1 [Source:MGI Symbol;Acc:MGI:97243]|Mx1|PTHR11566_SF51
>nbr-miR-ev35	ENSMUSG00000021556	ENSMUSG00000021556|golgi membrane protein 1 [Source:MGI Symbol;Acc:MGI:1917329]|Golm1|PTHR15896
>nbr-miR-ev35	ENSMUSG00000027339	ENSMUSG00000027339|Ras association (RalGDS/AF-6) domain family member 2 [Source:MGI Symbol;Acc:MGI:2442060]|Rassf2|PTHR22738_SF14
>nbr-miR-ev35	ENSMUSG00000036960	ENSMUSG00000036960|chloride channel accessory 2 [Source:MGI Symbol;Acc:MGI:2139758]|Clca2|PTHR10579_SF39
>nbr-miR-ev35	ENSMUSG00000030494	ENSMUSG00000030494|rhophilin, Rho GTPase binding protein 2 [Source:MGI Symbol;Acc:MGI:1289234]|Rhpn2|PTHR23031
>nbr-miR-ev35	ENSMUSG00000037202	ENSMUSG00000037202|perforin 1 (pore forming protein) [Source:MGI Symbol;Acc:MGI:97551]|Prf1|PTHR19325_SF3
>nbr-miR-ev35	ENSMUSG00000029093	ENSMUSG00000029093|sortilin-related VPS10 domain containing receptor 2 [Source:MGI Symbol;Acc:MGI:1932289]|Sorcs2|PTHR12106
>nbr-miR-ev35	ENSMUSG00000036611	ENSMUSG00000036611|endonuclease/exonuclease/phosphatase family domain containing 1 [Source:MGI Symbol;Acc:MGI:1914734]|Eepd1|PTHR21180_SF32
>nbr-miR-ev35	ENSMUSG00000034781	ENSMUSG00000034781|guanine nucleotide binding protein, alpha 11 [Source:MGI Symbol;Acc:MGI:95766]|Gna11|PTHR10218_SF81
>nbr-miR-ev35	ENSMUSG00000032268	ENSMUSG00000032268|transmembrane protease, serine 5 (spinesin) [Source:MGI Symbol;Acc:MGI:1933407]|Tmprss5|PTHR24256_SF18
>nbr-miR-ev35	ENSMUSG00000041609	ENSMUSG00000041609|coiled-coil domain containing 64 [Source:MGI Symbol;Acc:MGI:1922915]|Ccdc64|PTHR32123_SF12
>nbr-miR-ev35	ENSMUSG00000037752	ENSMUSG00000037752|X-linked Kx blood group related 8 [Source:MGI Symbol;Acc:MGI:2685877]|Xkr8|PTHR32129
>nbr-miR-ev35	ENSMUSG00000048581	ENSMUSG00000048581|RIKEN cDNA E130311K13 gene [Source:MGI Symbol;Acc:MGI:3607716]|E130311K13Rik|TF313180
>nbr-miR-ev35	ENSMUSG00000032754	ENSMUSG00000032754|solute carrier family 8 (sodium/lithium/calcium exchanger), member B1 [Source:MGI Symbol;Acc:MGI:2180781]|Slc8b1|PTHR12266_SF0
>nbr-miR-ev35	ENSMUSG00000045438	ENSMUSG00000045438|cytochrome c oxidase assembly protein 19 [Source:MGI Symbol;Acc:MGI:1915283]|Cox19|PTHR21107_SF2
>nbr-miR-ev35	ENSMUSG00000046178	ENSMUSG00000046178|neurexophilin 1 [Source:MGI Symbol;Acc:MGI:107492]|Nxph1|PTHR17103
>nbr-miR-ev35	ENSMUSG00000073418	ENSMUSG00000073418|complement component 4B (Chido blood group) [Source:MGI Symbol;Acc:MGI:88228]|C4b|PTHR11412_SF86
>nbr-miR-ev35	ENSMUSG00000046561	ENSMUSG00000046561|arylsulfatase J [Source:MGI Symbol;Acc:MGI:2443513]|Arsj|PTHR10342_SF69
>nbr-miR-ev35	ENSMUSG00000001847	ENSMUSG00000001847|RAS-related C3 botulinum substrate 1 [Source:MGI Symbol;Acc:MGI:97845]|Rac1|PTHR24072_SF107
>nbr-miR-ev35	ENSMUSG00000021338	ENSMUSG00000021338|leucine rich repeat containing 16A [Source:MGI Symbol;Acc:MGI:1915982]|Lrrc16a|PTHR24112_SF39
>nbr-miR-ev35	ENSMUSG00000021556	ENSMUSG00000021556|golgi membrane protein 1 [Source:MGI Symbol;Acc:MGI:1917329]|Golm1|PTHR15896
>nbr-miR-ev35	ENSMUSG00000073702	ENSMUSG00000073702|ribosomal protein L31 [Source:MGI Symbol;Acc:MGI:2149632]|Rpl31|PTHR10956
>nbr-miR-ev35	ENSMUSG00000025085	ENSMUSG00000025085|actin-binding LIM protein 1 [Source:MGI Symbol;Acc:MGI:1194500]|Ablim1|PTHR24213
>nbr-miR-ev35	ENSMUSG00000017716	ENSMUSG00000017716|baculoviral IAP repeat-containing 5 [Source:MGI Symbol;Acc:MGI:1203517]|Birc5|PTHR10044_SF88
>nbr-miR-ev35	ENSMUSG00000037896	ENSMUSG00000037896|REST corepressor 1 [Source:MGI Symbol;Acc:MGI:106340]|Rcor1|PTHR16089_SF11
>nbr-miR-ev35	ENSMUSG00000022971	ENSMUSG00000022971|interferon (alpha and beta) receptor 2 [Source:MGI Symbol;Acc:MGI:1098243]|Ifnar2|PTHR20859_SF23
>nbr-miR-ev35	ENSMUSG00000030494	ENSMUSG00000030494|rhophilin, Rho GTPase binding protein 2 [Source:MGI Symbol;Acc:MGI:1289234]|Rhpn2|PTHR23031
>nbr-miR-ev35	ENSMUSG00000032754	ENSMUSG00000032754|solute carrier family 8 (sodium/lithium/calcium exchanger), member B1 [Source:MGI Symbol;Acc:MGI:2180781]|Slc8b1|PTHR12266_SF0
>nbr-miR-ev35	ENSMUSG00000027339	ENSMUSG00000027339|Ras association (RalGDS/AF-6) domain family member 2 [Source:MGI Symbol;Acc:MGI:2442060]|Rassf2|PTHR22738_SF14
>nbr-miR-ev35	ENSMUSG00000025085	ENSMUSG00000025085|actin-binding LIM protein 1 [Source:MGI Symbol;Acc:MGI:1194500]|Ablim1|PTHR24213
>nbr-miR-ev35	ENSMUSG00000073063	ENSMUSG00000073063|hemoglobin, theta 1B [Source:MGI Symbol;Acc:MGI:3613460]|Hbq1b|PTHR11442_SF15
>nbr-miR-ev35	ENSMUSG00000010517	ENSMUSG00000010517|Fas-associated factor 1 [Source:MGI Symbol;Acc:MGI:109419]|Faf1|PTHR23322_SF1
>nbr-miR-ev35	ENSMUSG00000074071	ENSMUSG00000074071|family with sequence similarity 169, member B [Source:MGI Symbol;Acc:MGI:3644026]|Fam169b|PTHR22442
>nbr-miR-ev35	ENSMUSG00000025085	ENSMUSG00000025085|actin-binding LIM protein 1 [Source:MGI Symbol;Acc:MGI:1194500]|Ablim1|PTHR24213
>nbr-miR-ev35	ENSMUSG00000018387	ENSMUSG00000018387|shroom family member 1 [Source:MGI Symbol;Acc:MGI:1919024]|Shroom1|PTHR15012_SF25
>nbr-miR-ev35	ENSMUSG00000032754	ENSMUSG00000032754|solute carrier family 8 (sodium/lithium/calcium exchanger), member B1 [Source:MGI Symbol;Acc:MGI:2180781]|Slc8b1|PTHR12266_SF0
>nbr-miR-ev35	ENSMUSG00000000386	ENSMUSG00000000386|MX dynamin-like GTPase 1 [Source:MGI Symbol;Acc:MGI:97243]|Mx1|PTHR11566_SF51
>nbr-miR-ev35	ENSMUSG00000072694	ENSMUSG00000072694|RIKEN cDNA 1500011B03 gene [Source:MGI Symbol;Acc:MGI:1913486]|1500011B03Rik
>nbr-miR-ev35	ENSMUSG00000025085	ENSMUSG00000025085|actin-binding LIM protein 1 [Source:MGI Symbol;Acc:MGI:1194500]|Ablim1|PTHR24213
>nbr-miR-ev35	ENSMUSG00000004933	ENSMUSG00000004933|megakaryocyte-associated tyrosine kinase [Source:MGI Symbol;Acc:MGI:99259]|Matk|PTHR24418_SF50
>nbr-miR-ev35	ENSMUSG00000041609	ENSMUSG00000041609|coiled-coil domain containing 64 [Source:MGI Symbol;Acc:MGI:1922915]|Ccdc64|PTHR32123_SF12
>nbr-miR-ev35	ENSMUSG00000041609	ENSMUSG00000041609|coiled-coil domain containing 64 [Source:MGI Symbol;Acc:MGI:1922915]|Ccdc64|PTHR32123_SF12
>nbr-miR-ev35	ENSMUSG00000021338	ENSMUSG00000021338|leucine rich repeat containing 16A [Source:MGI Symbol;Acc:MGI:1915982]|Lrrc16a|PTHR24112_SF39
>nbr-miR-ev35	ENSMUSG00000074071	ENSMUSG00000074071|family with sequence similarity 169, member B [Source:MGI Symbol;Acc:MGI:3644026]|Fam169b|PTHR22442
>nbr-miR-ev35	ENSMUSG00000029466	ENSMUSG00000029466|anaphase promoting complex subunit 7 [Source:MGI Symbol;Acc:MGI:1929711]|Anapc7|PTHR12558
>nbr-miR-ev35	ENSMUSG00000042002	ENSMUSG00000042002|forkhead box N4 [Source:MGI Symbol;Acc:MGI:2151057]|Foxn4|PTHR13962_SF8
>nbr-miR-ev35	ENSMUSG00000000386	ENSMUSG00000000386|MX dynamin-like GTPase 1 [Source:MGI Symbol;Acc:MGI:97243]|Mx1|PTHR11566_SF51
>nbr-miR-ev35	ENSMUSG00000023030	ENSMUSG00000023030|solute carrier family 11 (proton-coupled divalent metal ion transporters), member 2 [Source:MGI Symbol;Acc:MGI:1345279]|Slc11a2|PTHR11706_SF27
>nbr-miR-ev35	ENSMUSG00000092252	ENSMUSG00000092252|predicted gene 20499 [Source:MGI Symbol;Acc:MGI:5141964]|Gm20499|TF629785
>nbr-miR-ev35	ENSMUSG00000015757	ENSMUSG00000015757|peptidylprolyl isomerase (cyclophilin)-like 4 [Source:MGI Symbol;Acc:MGI:1914668]|Ppil4|PTHR11071_SF156
>nbr-miR-ev35	ENSMUSG00000046101	ENSMUSG00000046101|minichromosome maintenance domain containing 2 [Source:MGI Symbol;Acc:MGI:3045334]|Mcmdc2|PTHR11630
>nbr-miR-ev35	ENSMUSG00000021338	ENSMUSG00000021338|leucine rich repeat containing 16A [Source:MGI Symbol;Acc:MGI:1915982]|Lrrc16a|PTHR24112_SF39
>nbr-miR-ev35	ENSMUSG00000000386	ENSMUSG00000000386|MX dynamin-like GTPase 1 [Source:MGI Symbol;Acc:MGI:97243]|Mx1|PTHR11566_SF51
>nbr-miR-ev35	ENSMUSG00000039285	ENSMUSG00000039285|5-azacytidine induced gene 2 [Source:MGI Symbol;Acc:MGI:1351332]|Azi2|PTHR14432
>nbr-miR-ev35	ENSMUSG00000032268	ENSMUSG00000032268|transmembrane protease, serine 5 (spinesin) [Source:MGI Symbol;Acc:MGI:1933407]|Tmprss5|PTHR24256_SF18
>nbr-miR-ev35	ENSMUSG00000046178	ENSMUSG00000046178|neurexophilin 1 [Source:MGI Symbol;Acc:MGI:107492]|Nxph1|PTHR17103
>nbr-miR-ev35	ENSMUSG00000032268	ENSMUSG00000032268|transmembrane protease, serine 5 (spinesin) [Source:MGI Symbol;Acc:MGI:1933407]|Tmprss5|PTHR24256_SF18
>nbr-miR-ev35	ENSMUSG00000032268	ENSMUSG00000032268|transmembrane protease, serine 5 (spinesin) [Source:MGI Symbol;Acc:MGI:1933407]|Tmprss5|PTHR24256_SF18
>nbr-miR-ev35	ENSMUSG00000004591	ENSMUSG00000004591|protein kinase N2 [Source:MGI Symbol;Acc:MGI:109211]|Pkn2|PTHR24357_SF76
>nbr-miR-ev35	ENSMUSG00000004591	ENSMUSG00000004591|protein kinase N2 [Source:MGI Symbol;Acc:MGI:109211]|Pkn2|PTHR24357_SF76
>nbr-miR-ev35	ENSMUSG00000094626	ENSMUSG00000094626|cat eye syndrome chromosome region, candidate 6 [Source:MGI Symbol;Acc:MGI:2136977]|Cecr6|PTHR22146
>nbr-miR-ev35	ENSMUSG00000023277	ENSMUSG00000023277|twinfilin actin binding protein 2 [Source:MGI Symbol;Acc:MGI:1346078]|Twf2|PTHR13759
>nbr-miR-ev35	ENSMUSG00000107268	ENSMUSG00000107268|CDC42 binding protein kinase gamma (DMPK-like) [Source:MGI Symbol;Acc:MGI:2652845]|Cdc42bpg|PTHR22988
>nbr-miR-ev35	ENSMUSG00000037053	ENSMUSG00000037053|alpha-2-glycoprotein 1, zinc [Source:MGI Symbol;Acc:MGI:103163]|Azgp1|PTHR16675
>nbr-miR-ev35	ENSMUSG00000074071	ENSMUSG00000074071|family with sequence similarity 169, member B [Source:MGI Symbol;Acc:MGI:3644026]|Fam169b|PTHR22442
>nbr-miR-ev36	ENSMUSG00000057604	ENSMUSG00000057604|LIM and cysteine-rich domains 1 [Source:MGI Symbol;Acc:MGI:1353635]|Lmcd1|PTHR24211_SF0
>nbr-miR-ev36	ENSMUSG00000037075	ENSMUSG00000037075|ring finger protein 139 [Source:MGI Symbol;Acc:MGI:1923091]|Rnf139|PTHR12477_SF75
>nbr-miR-ev36	ENSMUSG00000045591	ENSMUSG00000045591|oligodendrocyte transcription factor 3 [Source:MGI Symbol;Acc:MGI:2149955]|Olig3|PTHR19290_SF89
>nbr-miR-ev36	ENSMUSG00000045777	ENSMUSG00000045777|interferon induced transmembrane protein 10 [Source:MGI Symbol;Acc:MGI:2444776]|Ifitm10|PTHR13999
>nbr-miR-ev36	ENSMUSG00000022973	ENSMUSG00000022973|synaptojanin 1 [Source:MGI Symbol;Acc:MGI:1354961]|Synj1|PTHR11200_SF126
>nbr-miR-ev36	ENSMUSG00000028497	ENSMUSG00000028497|3-hydroxyacyl-CoA dehydratase 4 [Source:MGI Symbol;Acc:MGI:1914025]|Hacd4|PTHR11035
>nbr-miR-ev36	ENSMUSG00000022973	ENSMUSG00000022973|synaptojanin 1 [Source:MGI Symbol;Acc:MGI:1354961]|Synj1|PTHR11200_SF126
>nbr-miR-ev36	ENSMUSG00000070419	ENSMUSG00000070419|cytochrome P450, family 3, subfamily a, polypeptide 57 [Source:MGI Symbol;Acc:MGI:3646373]|Cyp3a57|PTHR24302
>nbr-miR-ev36	ENSMUSG00000060510	ENSMUSG00000060510|zinc finger protein 266 [Source:MGI Symbol;Acc:MGI:1924769]|Zfp266|PTHR24381_SF117
>nbr-miR-ev36	ENSMUSG00000022973	ENSMUSG00000022973|synaptojanin 1 [Source:MGI Symbol;Acc:MGI:1354961]|Synj1|PTHR11200_SF126
>nbr-miR-ev37	ENSMUSG00000000282	ENSMUSG00000000282|max binding protein [Source:MGI Symbol;Acc:MGI:109150]|Mnt|PTHR11969_SF15
>nbr-miR-ev37	ENSMUSG00000048440	ENSMUSG00000048440|cytochrome P450, family 4, subfamily f, polypeptide 16 [Source:MGI Symbol;Acc:MGI:1917351]|Cyp4f16|PTHR24290_SF52
>nbr-miR-ev37	ENSMUSG00000020255	ENSMUSG00000020255|DNA segment, Chr 10, Wayne State University 102, expressed [Source:MGI Symbol;Acc:MGI:106381]|D10Wsu102e|TF601875
>nbr-miR-ev37	ENSMUSG00000011254	ENSMUSG00000011254|tRNA-histidine guanylyltransferase 1-like (S. cerevisiae) [Source:MGI Symbol;Acc:MGI:1913878]|Thg1l|PTHR12729
>nbr-miR-ev37	ENSMUSG00000020120	ENSMUSG00000020120|pleckstrin [Source:MGI Symbol;Acc:MGI:1860485]|Plek|PTHR12092_SF1
>nbr-miR-ev37	ENSMUSG00000020180	ENSMUSG00000020180|small nuclear ribonucleoprotein D3 [Source:MGI Symbol;Acc:MGI:1914582]|Snrpd3|PTHR23338_SF17
[truncated: 1,639 more rows]
