# Supplementary material for: Hookworm Secreted Extracellular Vesicles Interact With Host Cells and Prevent Inducible Colitis in Mice
Source: Front Immunol. 2018 Apr 30;9:850. doi: 10.3389/fimmu.2018.00850 (PMC5936971; doi:10.3389/fimmu.2018.00850)
Supplement: Table S4 — Pathway analysis and parsing of Nippostrongylus brasiliensis EV miRNAs and their target murine host genes categorized by PantherDB pathways. [file table_4.xlsx]

## Sheet: Pathway consolidation
Supplementary Table S4. Nippostrongylus brasiliensis miRNA analysis.
					miR-ev1	miR-ev2	miR-ev3	miR-ev4	miR-ev5	miR-ev6	miR-ev7	miR-ev8	miR-ev9	miR-ev10	miR-ev11	miR-ev12	miR-ev13	miR-ev14	miR-ev15	miR-ev16	miR-ev17	miR-ev18	miR-ev19	miR-ev20	miR-ev21	miR-ev22	miR-ev23	miR-ev24	miR-ev25	miR-ev26	miR-ev27	miR-ev28	miR-ev29	miR-ev30	miR-ev31	miR-ev32	miR-ev33	miR-ev34	miR-ev35	miR-ev36	miR-ev37	miR-ev38	miR-ev39	miR-ev40	miR-ev41	miR-ev42	miR-ev43	miR-ev44	miR-ev45
				Total read counts >>>	409	3263	20	10710	5777	1509	1429	178	6397	70	24098	311	16549	8118	3445	285	28642	646	1865	6138	131	3935	255	32577	745	30	9484	164	622	3128	898	1417	32	14	5050	2752	114	12826	3227	86	3549	319	12650	123	118
PantherDB	Reactome classification	Pathway_Level1	Pathway_Level2	Homologues >>>	asu-miR-750-3p	asu-miR-56	-	asu-miR-81b-3p	asu-miR-56	cbn-miR-60	asu-miR-36a-3p	hco-miR-5906	asu-lin-4-5p	-	asu-miR-71-5p	asu-miR-252-5p	asu-miR-36a-3p	asu-miR-56	asu-miR-72-5p	cbn-miR-63	asu-miR-56	asu-miR-1-3p	cbr-miR-240	asu-let-7-5p	asu-miR-1175-3p	asu-miR-81b-3p	asu-miR-228-5p	asu-miR-56	asu-miR-36a-3p	cel-miR-1820-5p	asu-miR-44a-3p	asu-miR-234-3p	asu-miR-67-3p	asu-miR-87a-3p	asu-let-7-5p	asu-miR-87a-3p	-	-	asu-miR-57-5p	cbn-miR-259	asu-miR-5359-5p	asu-miR-2a-3p	asu-miR-49-3p	cbn-miR-85	asu-miR-44a-3p	asu-miR-5360-5p	asu-miR-81b-3p	asu-miR-46-3p	cbr-miR-4813
Ras Pathway (P04393)	Immune system related	Signaling pathway	Immune system related		1																		1			1							1						1
CCKR signaling map (P06959)	Angiogenesis, wound healing, immune system related	Signaling pathway	Immune system related		1		1					1	2		2								3		1	1							1					2	1
Insulin/IGF pathway-protein kinase B signaling cascade (P00033)	Angiogenesis, cell cycle	Signaling pathway	Cell cycle		1								1		1				1				2										2					1
VEGF signaling pathway (P00056)	Angiogenesis, immune system related	Signaling pathway	Immune system related		1																		2				1						1					1	1
Insulin/IGF pathway-mitogen activated protein kinase kinase/MAP kinase cascade (P00032)	Immune system related	Signaling pathway	Immune system related		1																																	1
Angiogenesis (P00005)	Angiogenesis, wound healing, immune system related	Signaling pathway	Immune system related		1								1		1								4			1	2						1					1
PDGF signaling pathway (P00047)	Angiogenesis, wound healing, immune system related	Signaling pathway	Immune system related		1							1			2				1				3				1						1						1			1						2
Integrin signalling pathway (P00034)	Immune system related	Signaling pathway	Immune system related				1								1								3		1								1						1				1
Wnt signaling pathway (P00057)	Signal transduction	Signaling pathway	Transcription regulation				1					1	4	1	1	2							3	1		1	2				1		1	1			1	2	1		1				1			1
Inflammation mediated by chemokine and cytokine signaling pathway (P00031)	Immune system related	Signaling pathway	Immune system related				1								1								4		3	1	1				1		1					3	2		1	1	1	1				1
Huntington disease (P00029)	Apoptosis	Systemic and disease pathway	Huntington disease				1			1			1							1			2	1														2	1
Alzheimer disease-presenilin pathway (P00004)	Signal transduction	Systemic and disease pathway	Alzheimer disease				1					1	1										2			1								1				1			3
Gonadotropin-releasing hormone receptor pathway (P06664)	Receptor regulation, signal transduction	Signaling pathway	Receptor regulation				1					1	3		3				1	1			2			2							3					5	2			1	1	1	1
Cadherin signaling pathway (P00012)	Cell-cell communication	Signaling pathway	Cell-cell communication				1					1	2	1	1	1							2			2							1				1				1
Axon guidance mediated by semaphorins (P00007)	Development	Other pathways	Development								1		1		1																								1
Flavin biosynthesis (P02741)	Metabolism	Metabolic pathway	Protein metabolism									1
Axon guidance mediated by Slit/Robo (P00008)	Development	Other pathways	Development									1							1				2			1													1								1	2
Transcription regulation by bZIP transcription factor (P00055)	Apoptosis, cell cycle	Signaling pathway	Transcription regulation									1											1
General transcription regulation (P00023)	Signal transduction	Signaling pathway	Transcription regulation									1											1
Beta3 adrenergic receptor signaling pathway (P04379)	Receptor regulation, signal transduction	Signaling pathway	Receptor regulation										1
Beta2 adrenergic receptor signaling pathway (P04378)	Receptor regulation, signal transduction	Signaling pathway	Receptor regulation										1
Metabotropic glutamate receptor group III pathway (P00039)	Receptor regulation, signal transduction	Signaling pathway	Receptor regulation										1							1																		1
Beta1 adrenergic receptor signaling pathway (P04377)	Receptor regulation, signal transduction	Signaling pathway	Receptor regulation										1
5HT4 type receptor mediated signaling pathway (P04376)	Receptor regulation, signal transduction	Signaling pathway	Receptor regulation										1
Interleukin signaling pathway (P00036)	Immune system related	Signaling pathway	Immune system related										1			1			2				1										1					1					1
5HT2 type receptor mediated signaling pathway (P04374)	Receptor regulation, signal transduction	Signaling pathway	Receptor regulation										1										1				2											2	1		1	1
5HT1 type receptor mediated signaling pathway (P04373)	Receptor regulation, signal transduction	Signaling pathway	Receptor regulation										1
Adrenaline and noradrenaline biosynthesis (P00001)	Metabolism	Metabolic pathway	Energy metabolism										1													1																						1
Ubiquitin proteasome pathway (P00060)	Vesicle and protein metabolism, stress response, cell cycle	Metabolic pathway	Protein metabolism										1		1				1	1						1												1						2
Nicotine pharmacodynamics pathway (P06587)	Metabolism	Metabolic pathway	Nucleotide metabolism										2																															1
GABA-B receptor II signaling (P05731)	Receptor regulation, transmembrane transport of small molecules	Signaling pathway	Receptor regulation										1
Endogenous cannabinoid signaling (P05730)	Pain, signal transduction	Signaling pathway	Transcription regulation										1														1											1			1
Heterotrimeric G-protein signaling pathway-rod outer segment phototransduction (P00028)	Signal transduction	Signaling pathway	Transcription regulation										1		1
p53 pathway (P00059)	Cell cycle	Signaling pathway	Cell cycle										1		1				2				2				1						2
Heterotrimeric G-protein signaling pathway-Gq alpha and Go alpha mediated pathway (P00027)	Signal transduction	Signaling pathway	Transcription regulation										2									1			1		2											2	1		1		1
p53 pathway by glucose deprivation (P04397)	Cell cycle	Signaling pathway	Cell cycle										1										1
Heterotrimeric G-protein signaling pathway-Gi alpha and Gs alpha mediated pathway (P00026)	Signal transduction	Signaling pathway	Transcription regulation										1		1							1			1													2
Vitamin D metabolism and pathway (P04396)	Metabolism	Metabolic pathway	Vitamin metabolism										1										1			1
Vasopressin synthesis (P04395)	Immune system related, blood pressure	Signaling pathway	Immune system related										1														1																					1
Thyrotropin-releasing hormone receptor signaling pathway (P04394)	Metabolism	Signaling pathway	Cell survival and growth factor signaling										1										1				2											1	1		1	1
FGF signaling pathway (P00021)	Signal transduction	Signaling pathway	Cell survival and growth factor signaling										1		1								3			1	1				1		1					2	1				1
Oxytocin receptor mediated signaling pathway (P04391)	Receptor regulation, signal transduction	Signaling pathway	Receptor regulation										1										1				2											1	1		1	1
EGF receptor signaling pathway (P00018)	Receptor regulation, signal transduction	Signaling pathway	Receptor regulation										1						2				4			1	1						1					2	1		1	1			1
PI3 kinase pathway (P00048)	Signal transduction	Signaling pathway	Transcription regulation										2		1				1				2			1							2						1
Opioid proopiomelanocortin pathway (P05917)	Cell-cell communication, endocrine	Signaling pathway	Cell-cell communication										1
Opioid prodynorphin pathway (P05916)	Cell-cell communication, endocrine	Signaling pathway	Cell-cell communication										1									1
Histamine H2 receptor mediated signaling pathway (P04386)	Receptor regulation, signal transduction	Signaling pathway	Receptor regulation										1
Opioid proenkephalin pathway (P05915)	Notiception, pain	Systemic and disease pathway	Notiception, pain										1
Histamine H1 receptor mediated signaling pathway (P04385)	Receptor regulation, signal transduction	Signaling pathway	Receptor regulation										1										1				2											1	1		1	1
Nicotinic acetylcholine receptor signaling pathway (P00044)	Receptor regulation, signal transduction	Signaling pathway	Receptor regulation										3		1	1			1				1															1			1				1		1
Enkephalin release (P05913)	Notiception, pain	Systemic and disease pathway	Notiception, pain										1
Muscarinic acetylcholine receptor 2 and 4 signaling pathway (P00043)	Receptor regulation, transmembrane transport of small molecules, metabolism	Signaling pathway	Receptor regulation										1			1
Dopamine receptor mediated signaling pathway (P05912)	Receptor regulation, signal transduction	Signaling pathway	Receptor regulation										1																															1				1
Muscarinic acetylcholine receptor 1 and 3 signaling pathway (P00042)	Receptor regulation, metabolism	Signaling pathway	Receptor regulation										1														1												2
Angiotensin II-stimulated signaling through G proteins and beta-arrestin (P05911)	Immune system related, blood pressure	Signaling pathway	Immune system related										1												1		1											1			1
Metabotropic glutamate receptor group I pathway (P00041)	Receptor regulation, signal transduction	Signaling pathway	Receptor regulation										1																									1	1
Cortocotropin releasing factor receptor signaling pathway (P04380)	Stress response	Signaling pathway	Stress response										1																										1
Metabotropic glutamate receptor group II pathway (P00040)	Receptor regulation, signal transduction	Signaling pathway	Receptor regulation										1
Hypoxia response via HIF activation (P00030)	Stress response	Signaling pathway	Stress response												1								2										2		1
De novo purine biosynthesis (P02738)	Metabolism	Metabolic pathway	Nucleotide metabolism												1									1													1							1
p53 pathway feedback loops 2 (P04398)	Cell cycle	Signaling pathway	Cell cycle												1				1				3										2
Cell cycle (P00013)	Cell cycle	Signaling pathway	Cell cycle												1					1						1												1
B cell activation (P00010)	Immune system related	Signaling pathway	Immune system related												1								1										1						1
T cell activation (P00053)	Immune system related	Signaling pathway	Immune system related												1								2										1					1	1		1
TGF-beta signaling pathway (P00052)	Immune system related	Signaling pathway	Immune system related												2		1			1			2			1					1		1	1				1							2
Parkinson disease (P00049)	Apoptosis	Systemic and disease pathway	Parkinson disease													1							3		2																							1
Ionotropic glutamate receptor pathway (P00037)	Receptor regulation, signal transduction	Signaling pathway	Receptor regulation													1				1													1
Apoptosis signaling pathway (P00006)	Apoptosis	Signaling pathway	Cell survival and growth factor signaling														1		1				2	1		1	1				1		2	1				1					2	1			1
De novo pyrimidine ribonucleotides biosythesis (P02740)	Metabolism	Metabolic pathway	Nucleotide metabolism														1							1					1					1
Axon guidance mediated by netrin (P00009)	Development	Other pathways	Development																1				2			1							1						2		1						1	1
Nicotine degradation (P05914)	Metabolism	Metabolic pathway	Energy metabolism																2
Endothelin signaling pathway (P00019)	Signal transduction	Signaling pathway	Immune system related																1				1				3						1					1	1		1		1
Cytoskeletal regulation by Rho GTPase (P00016)	Signal transduction	Signaling pathway	Transcription regulation																1				1			1							1					1	1					1			1
5-Hydroxytryptamine degredation (P04372)	Neurotransmitter	Signaling pathway	Transcription regulation																	1																		1
Notch signaling pathway (P00045)	Signal transduction	Signaling pathway	Transcription regulation																	1														1							2
JAK/STAT signaling pathway (P00038)	Immune system related	Signaling pathway	Immune system related																				1															1
Alzheimer disease-amyloid secretase pathway (P00003)	Signal transduction	Systemic and disease pathway	Alzheimer disease																				1	1			1							1					1		1
Interferon-gamma signaling pathway (P00035)	Immune system related	Signaling pathway	Immune system related																				1															1
Toll receptor signaling pathway (P00054)	Immune system related	Signaling pathway	Immune system related																				1																				1						1
FAS signaling pathway (P00020)	Apoptosis	Signaling pathway	Cell survival and growth factor signaling																				1	1									1	1					1								1
p38 MAPK pathway (P05918)	Immune system related	Signaling pathway	Immune system related																				1		1													1	1
DNA replication (P00017)	Cell cycle	Signaling pathway	Cell cycle																				1
Oxidative stress response (P00046)	Stress response	Signaling pathway	Stress response																				1			1								1	1			1
Blood coagulation (P00011)	Blood coagulation	Systemic and disease pathway	Blood coagulation																				2
Cholesterol biosynthesis (P00014)	Metabolism	Metabolic pathway	Lipid metabolism																					1			1															1
De novo pyrimidine deoxyribonucleotide biosynthesis (P02739)	Metabolism	Metabolic pathway	Nucleotide metabolism																					1
Androgen/estrogene/progesterone biosynthesis (P02727)	Cell-cell communication, endocrine	Signaling pathway	Cell-cell communication																					1		1
Salvage pyrimidine ribonucleotides (P02775)	Metabolism	Metabolic pathway	Nucleotide metabolism																					1																								1
Proline biosynthesis (P02768)	Metabolism	Metabolic pathway	Protein metabolism																							1
Alpha adrenergic receptor signaling pathway (P00002)	Receptor regulation, signal transduction	Signaling pathway	Receptor regulation																								2									1		1	1		1
2-arachidonoylglycerol biosynthesis (P05726)	Metabolism	Metabolic pathway	Lipid metabolism																								1						1					1			1
Ascorbate degradation (P02729)	Metabolism	Metabolic pathway	Nucleotide metabolism																								1
O-antigen biosynthesis (P02757)	Other	Bacteria	Cell wall synthesis																													1						1
N-acetylglucosamine metabolism (P02756)	Metabolism	Metabolic pathway	Energy metabolism																													1
5-Hydroxytryptamine biosynthesis (P04371)	Metabolism	Metabolic pathway	Protein metabolism																																			1
Synaptic vesicle trafficking (P05734)	Neurotransmitter	Signaling pathway	Transcription regulation																																			1
TCA cycle (P00051)	Metabolism	Metabolic pathway	Energy metabolism																																						1
Isoleucine biosynthesis (P02748)	Metabolism	Metabolic pathway	Protein metabolism																																										1
Pyrimidine Metabolism (P02771)	Metabolism	Metabolic pathway	Nucleotide metabolism																																													1
Gamma-aminobutyric acid synthesis (P04384)	Neurotransmitter	Signaling pathway	Transcription regulation																																													1
Aminobutyrate degradation (P02726)	Neurotransmitter	Signaling pathway	Transcription regulation																																													1
5HT3 type receptor mediated signaling pathway (P04375)	Receptor regulation, signal transduction	Signaling pathway	Receptor regulation
Hedgehog signaling pathway (P00025)	Development	Other pathways	Development
Circadian clock system (P00015)	Circadian clock	Systemic and disease pathway	Circadian clock
[truncated: 7 more columns]

## Sheet: Abundant panther categories
Supplementary Table: Total number of targeted gene networks identified by PantherDB in the 3 most abundant categories.
Immune system related	Hits	Receptor regulation	Hits	Transcription regulation	Hits
Inflammation by chemokine and cytokine signaling pathway (P00031)	25	Gonadotropin-releasing hormone receptor pathway (P06664)	36	Wnt signaling pathway (P00057)	29
CCKR signaling map (P06959)	20	EGF receptor signaling pathway (P00018)	20	Heterotrimeric G-protein signaling pathway-Gq alpha and Go alpha mediated pathway (P00027)	15
PDGF signaling pathway (P00047)	18	Nicotinic acetylcholine receptor signaling pathway (P00044)	15	PI3 kinase pathway (P00048)	13
Angiogenesis (P00005)	17	5HT2 type receptor mediated signaling pathway (P04374)	12	Heterotrimeric G-protein signaling pathway-Gi alpha and Gs alpha mediated pathway (P00026)	9
TGF-beta signaling pathway (P00052)	16	Oxytocin receptor mediated signaling pathway (P04391)	10	Cytoskeletal regulation by Rho GTPase (P00016)	8
Endothelin signaling pathway (P00019)	14	Histamine H1 receptor mediated signaling pathway (P04385)	9	Endogenous cannabinoid signaling (P05730)	5
Integrin signalling pathway (P00034)	12	Alpha adrenergic receptor signaling pathway (P00002)	7	Transcription regulation by bZIP transcription factor (P00055)	4
VEGF signaling pathway (P00056)	10	Metabotropic glutamate receptor group III pathway (P00039)	5	General transcription regulation (P00023)	4
Interleukin signaling pathway (P00036)	10	Dopamine receptor mediated signaling pathway (P05912)	5	Notch signaling pathway (P00045)	4
T cell activation (P00053)	10	Muscarinic acetylcholine receptor 1 and 3 signaling pathway (P00042)	5	5-Hydroxytryptamine degredation (P04372)	3
Ras pathway (P04393)	8	Ionotropic glutamate receptor pathway (P00037)	4	Heterotrimeric G-protein signaling pathway-rod outer segment phototransduction (P00028)	2
Angiotensin II-stimulated signaling (G proteins and beta-arrestin) (P05911)	6	5HT1 type receptor mediated signaling pathway (P04373)	3	Synaptic vesicle trafficking (P05734)	2
B cell activation (P00010)	5	Muscarinic acetylcholine receptor 2 and 4 signaling pathway (P00043)	3	Gamma-aminobutyric acid synthesis (P04384)	1
Insulin/IGF pathway-, MAP kinase cascade (P00032)	4	Metabotropic glutamate receptor group I pathway (P00041)	3	Aminobutyrate degradation (P02726)	1
Toll receptor signaling pathway (P00054)	4	Beta2 adrenergic receptor signaling pathway (P04378)	2
p38 MAPK pathway (P05918)	4	Beta1 adrenergic receptor signaling pathway (P04377)	2
Vasopressin synthesis (P04395)	3	5HT4 type receptor mediated signaling pathway (P04376)	2
Interferon-gamma signaling pathway (P00035)	3	GABA-B receptor II signaling (P05731)	2
JAK/STAT signaling pathway (P00038)	2	Metabotropic glutamate receptor group II pathway (P00040)	2
		Beta3 adrenergic receptor signaling pathway (P04379)	1
		Histamine H2 receptor mediated signaling pathway (P04386)	1
		5HT3 type receptor mediated signaling pathway (P04375)	1
